# Supplementary material for: What speech and language therapy do community dwelling stroke survivors with aphasia receive in the UK?
Source: PLoS One. 2018 Jul 10;13(7):e0200096. doi: 10.1371/journal.pone.0200096 (PMC6039008; doi:10.1371/journal.pone.0200096)
Supplement: S1 File — (CSV) [file pone.0200096.s001.csv]

individual_id	site_id	gender	days_post_stroke	severity	age
52358	Q	Male	638	Mild	64
52357	Q	Female	540	Mild	43
53158	Q	Female	525	Mild	71
53742	Q	Female	614	Mild	63
54446	Q	Female	2220	Mild	84
54904	Q	Female	2666	Mild	53
52360	Q	Male	235	Moderate	69
53743	Q	Male	273	Moderate	71
54985	Q	Male	539	Moderate	43
55990	Q	Male	291	Moderate	59
52361	Q	Female	555	Severe	62
53391	Q	Female	2365	Severe	84
53628	Q	Male	422	Severe	22
54447	Q	Male	479	Severe	48
55989	Q	Male	264	Severe	71
52579	H	Male	1959	Mild	67
52582	H	Male	540	Mild	62
53708	H	Male	757	Mild	79
55928	H	Female	1691	Mild	77
55931	H	Female	799	Mild	55
59003	H	Female	74	Mild	68
60976	H	Female	63	Mild	83
52390	H	Female	433	Moderate	50
52572	H	Male	793	Moderate	67
52391	H	Male	1164	Severe	64
53534	H	Female	145	Severe	74
53532	H	Female	163	Severe	66
55142	H	Male	104	Severe	66
55401	H	Male	266	Severe	84
55934	H	Male	4501	Severe	68
52793	I	Male	4545	Mild	55
52776	I	Female	506	Mild	63
55734	I	Male	159	Mild	80
52773	I	Male	644	Mild	63
58801	I	Male	638	Mild	66
52771	I	Male	442	Mild	73
52769	I	Female	600	Moderate	48
55723	I	Male	834	Moderate	48
60964	I	Female	3505	Moderate	64
62418	I	Male	13100	Moderate	88
52782	I	Male	653	Severe	65
52779	I	Male	147	Severe	67
54413	I	Female	171	Severe	86
52772	I	Female	631	Severe	66
62900	I	Male	111	Severe	72
53091	N	Male	165	Mild	79
53092	N	Male	724	Mild	67
62579	N	Female	392	Mild	69
65514	N	Male	138	Mild	73
53095	N	Female	804	Moderate	82
53093	N	Male	811	Moderate	71
54028	N	Male	1322	Moderate	64
55886	N	Male	1521	Moderate	78
55887	N	Male	954	Moderate	66
53089	N	Male	158	Severe	71
57933	N	Male	160	Severe	69
58135	N	Male	283	Severe	59
62358	N	Female	682	Severe	62
53214	B	Male	980	Mild	74
53224	B	Female	497	Mild	75
53221	B	Male	1193	Mild	73
53220	B	Female	2641	Mild	42
53217	B	Female	1150	Mild	44
57404	B	Female	1550	Mild	64
61181	B	Female	211	Mild	48
55663	B	Male	1376	Moderate	74
55667	B	Male	1666	Moderate	56
55661	B	Female	2131	Severe	51
57723	B	Male	430	Severe	48
52356	S	Male	1237	Mild	54
52343	S	Male	3973	Mild	49
52507	S	Male	205	Mild	80
52481	S	Male	1776	Mild	58
52732	S	Male	715	Mild	62
52475	S	Male	298	Mild	48
52480	S	Female	1014	Mild	66
52473	S	Male	791	Mild	47
52479	S	Male	777	Mild	57
53794	S	Female	3538	Mild	63
55741	S	Male	70	Mild	61
54882	S	Female	66	Mild	42
57142	S	Female	39	Mild	75
52482	S	Male	1494	Moderate	63
52478	S	Female	539	Moderate	75
52483	S	Female	262	Severe	78
52373	G	Female	663	Mild	68
52381	G	Female	946	Mild	72
53748	G	Female	454	Mild	81
54012	G	Female	404	Mild	54
56021	G	Female	1128	Mild	45
59438	G	Male	409	Mild	74
59322	G	Female	2329	Mild	69
52533	G	Male	1750	Moderate	59
53022	G	Female	439	Severe	50
54015	G	Male	4243	Moderate	61
53016	G	Male	1494	Moderate	49
57128	G	Female	362	Moderate	43
57858	G	Female	64	Moderate	46
59323	G	Male	368	Moderate	58
59436	G	Male	235	Moderate	69
52386	G	Male	558	Severe	49
52378	G	Male	504	Severe	78
53019	G	Male	288	Severe	54
53018	G	Male	350	Severe	46
54921	G	Female	902	Severe	50
54923	G	Female	2327	Severe	68
57122	G	Male	2682	Severe	65
53931	D	Female	263	Mild	64
54260	D	Male	658	Mild	40
55725	D	Male	1823	Mild	72
55727	D	Male	595	Mild	89
55726	D	Male	666	Mild	79
60822	D	Female	63	Mild	39
54983	D	Male	483	Moderate	72
59509	D	Male	373	Moderate	62
60819	D	Female	474	Moderate	57
53644	E	Male	3877	Mild	61
54442	E	Male	531	Mild	69
55081	E	Female	1208	Mild	82
55830	E	Female	370	Mild	75
56395	E	Male	356	Mild	78
58996	E	Female	1080	Mild	75
62303	E	Male	1326	Mild	58
53454	E	Female	1250	Mild	47
57321	E	Female	325	Moderate	67
59158	E	Male	1322	Moderate	84
62301	E	Male	178	Moderate	68
52842	E	Female	3171	Severe	61
52837	E	Female	691	Severe	64
54309	E	Male	784	Severe	43
55742	E	Male	1697	Severe	60
56396	E	Male	101	Severe	53
53034	O	Male	758	Mild	55
54699	O	Male	158	Mild	54
55648	O	Female	1401	Mild	80
56301	O	Female	249	Mild	60
56305	O	Female	133	Mild	86
58969	O	Female	5649	Mild	78
61056	O	Female	543	Mild	65
63105	O	Male	205	Mild	85
63924	O	Female	829	Mild	69
53032	O	Male	392	Moderate	58
54369	O	Male	1750	Moderate	77
56141	O	Male	178	Moderate	62
57712	O	Female	149	Moderate	87
57028	O	Male	709	Moderate	69
58970	O	Female	2486	Moderate	48
61061	O	Male	1165	Moderate	53
61058	O	Male	615	Moderate	52
53084	O	Male	1135	Severe	70
54370	O	Male	2121	Severe	65
53188	L	Male	67	Mild	72
53180	L	Female	588	Mild	38
54384	L	Male	1113	Mild	62
56555	L	Female	84	Mild	77
53186	L	Male	2610	Moderate	54
53191	L	Male	873	Moderate	72
54036	L	Male	88	Moderate	78
56765	L	Male	45	Moderate	67
62186	L	Male	233	Moderate	83
53197	L	Male	2015	Severe	64
54385	L	Female	2422	Severe	52
53805	P	Female	751	Mild	75
53881	P	Female	3196	Mild	72
58452	P	Female	2712	Mild	86
59138	P	Female	111	Mild	89
53753	P	Female	77	Moderate	60
54019	P	Male	1153	Moderate	54
57191	P	Male	568	Severe	55
57194	P	Female	762	Severe	74
53854	J	Male	3083	Mild	61
59468	J	Female	208	Mild	56
62634	J	Male	119	Mild	72
53544	J	Male	464	Moderate	44
53953	J	Female	1910	Moderate	72
53954	J	Female	1380	Moderate	40
53960	J	Male	3425	Severe	58
55809	J	Female	2758	Severe	40
57520	J	Female	229	Severe	46
61220	J	Male	181	Severe	76
53844	R	Female	442	Mild	81
54464	R	Male	1047	Mild	70
56803	R	Female	146	Mild	87
58116	R	Female	93	Mild	72
58125	R	Female	123	Mild	91
59328	R	Male	4480	Mild	69
62166	R	Male	108	Mild	80
56807	R	Female	336	Mild	79
53939	R	Female	1475	Moderate	81
54423	R	Male	2129	Moderate	74
61205	R	Female	1471	Moderate	60
54307	R	Female	3728	Severe	81
54305	R	Male	1269	Severe	52
55510	R	Male	130	Severe	81
55511	R	Male	1276	Severe	76
56346	R	Male	175	Severe	84
56574	C	Male	673	Mild	65
61283	C	Male	1584	Mild	73
53464	C	Male	599	Moderate	70
53757	C	Male	983	Moderate	64
55920	C	Male	365	Moderate	54
56575	C	Male	143	Mild	76
58273	C	Male	1532	Moderate	79
62891	C	Male	870	Moderate	47
62697	C	Male	2633	Moderate	70
53758	C	Male	1403	Severe	58
53860	C	Male	1941	Severe	64
54468	C	Male	2188	Severe	66
53759	C	Female	598	Severe	66
53849	M	Male	1045	Mild	54
54235	M	Male	185	Mild	69
54236	M	Male	2240	Mild	58
54315	M	Male	978	Mild	75
56046	M	Female	84	Mild	51
57744	M	Male	3318	Mild	30
59180	M	Male	1028	Mild	78
59313	M	Male	1502	Mild	51
55497	M	Female	102	Moderate	66
57046	M	Male	1912	Moderate	49
57044	M	Male	51	Moderate	64
55620	M	Male	534	Severe	58
55676	M	Male	1714	Severe	71
60818	M	Male	186	Severe	71
62383	M	Male	72	Severe	53
53715	F	Female	1126	Mild	72
55151	F	Female	1434	Mild	83
56316	F	Female	521	Mild	52
59022	F	Male	285	Mild	40
61196	F	Female	120	Mild	79
53542	F	Male	458	Moderate	60
55147	F	Male	231	Moderate	64
56318	F	Female	1232	Moderate	34
53479	F	Male	395	Severe	68
56319	F	Female	309	Severe	64
59023	F	Male	2455	Severe	45
63796	F	Male	2029	Severe	79
55270	T	Male	1427	Mild	50
61309	T	Male	868	Mild	74
61310	T	Female	731	Mild	53
64732	T	Male	307	Mild	75
54434	T	Male	1891	Moderate	76
55756	T	Male	3914	Moderate	44
61302	T	Female	536	Moderate	74
64733	T	Male	125	Moderate	61
55875	T	Male	444	Severe	56
56753	T	Female	76	Severe	62
53790	U	Female	1573	Mild	74
54934	U	Male	1322	Mild	73
57188	U	Male	104	Mild	87
57340	U	Male	268	Mild	49
53831	U	Female	224	Moderate	83
56449	U	Female	185	Moderate	59
67022	U	Male	68	Moderate	86
64629	U	Male	57	Moderate	56
54412	U	Male	121	Severe	71
53996	U	Female	905	Severe	49
55790	U	Female	105	Severe	80
54931	U	Male	618	Severe	66
55073	A	Male	139	Mild	47
55541	A	Male	172	Mild	72
55917	A	Male	2904	Mild	71
60940	A	Female	113	Mild	77
53987	A	Male	147	Moderate	38
56002	A	Female	83	Moderate	89
57477	A	Female	134	Moderate	66
57475	A	Female	680	Severe	82
59105	A	Female	81	Severe	75
58533	K	Male	171	Mild	65
58520	K	Male	157	Mild	65
56344	K	Male	1076	Mild	58
56343	K	Female	486	Moderate	67
56342	K	Male	618	Moderate	68
60985	K	Male	43	Moderate	83
62629	K	Female	391	Moderate	47
60987	K	Female	132	Moderate	80
58521	K	Male	658	Severe	76
58529	K	Male	744	Severe	74
62226	K	Male	126	Severe	50
