# Supplementary material for: What speech and language therapy do community dwelling stroke survivors with aphasia receive in the UK?
Source: PLoS One. 2018 Jul 10;13(7):e0200096. doi: 10.1371/journal.pone.0200096 (PMC6039008; doi:10.1371/journal.pone.0200096)
Supplement: S2 File — (CSV) [file pone.0200096.s002.csv]

goal	level_1	level_2
100% accuracy for verb and noun association task	rehabilitation	semantic skills
100% accuracy in sentence generation task	rehabilitation	expressive language
80% correct on CAT naming test	rehabilitation	word finding
AAC exploration	assessment
AAC joint visit to explore technology	activity to support therapy	liaison with other staff/family
AAC provision	enabling	AAC
AAC provision and practice	enabling	AAC
AAC trial - Grid 2 ipad	enabling	AAC
ability to self cue for word retrieval difficulties will improve	enabling	word finding/self-cueing strategies
accuracy of naming	rehabilitation	word finding
accuracy of speech	rehabilitation	intelligibility
activity practice	insufficient information	goal not sufficiently described
advice	insufficient information	goal not sufficiently described
advice to Headway staff	activity to support therapy	liaison with other staff/family
alphabet board	insufficient information	goal not sufficiently described
aphasia therapy	insufficient information	goal not sufficiently described
assess	assessment
assess higher level language functions	assessment
assess reading	assessment
assessment	assessment
assessment - therapy not offered	assessment
assessment + development of compensatory strategies	enabling	total communication strategies
assessment of communication	assessment
attended 'Fit for Work' interview	supportive	vocational support
auditory comprehension	rehabilitation	comprehension
auditory comprehension at paragraph level	rehabilitation	comprehension
auditory input	insufficient information	goal not sufficiently described
book appointment	insufficient information	goal not sufficiently described
calculation	rehabilitation	number skills
case review	review
categories app	rehabilitation	semantic skills
circumlocution	enabling	word finding/self-cueing strategies
clearer speech	rehabilitation	intelligibility
CLQT assessment	assessment
communication	insufficient information	goal not sufficiently described
communication book	enabling	AAC
communication book update	enabling	AAC
communication concerns	insufficient information	goal not sufficiently described
communication group	enabling	conversation support
communication passport	enabling	AAC
communication review	review
communication support for family	supportive	support for family
community group	insufficient information	goal not sufficiently described
compensatory strategies	enabling	total communication strategies
compensatory strategies for reading	enabling	reading strategies
comprehension	rehabilitation	comprehension
confidence in communicating	supportive	increase confidence in communicating
confidence in group situation	supportive	increase confidence in communicating
conversation	enabling	conversation support
conversation between participant and spouse	enabling	conversation support
conversation group	enabling	conversation support
conversation practice	enabling	conversation support
conversation support	enabling	conversation support
conversation support/therapy	enabling	conversation support
conversation training	enabling	conversation support
counselling	supportive	emotional support
couple conversation	enabling	conversation support
decrease sense of isolation	supportive	emotional support
demonstrating treatment programme focussing on high level language functions	insufficient information	goal not sufficiently described
describe words clearly with 90% accuracy	rehabilitation	expressive language
determine which cues help	assessment
develop total communication skills	enabling	total communication strategies
disagreeing	rehabilitation	expressive language
discharge	activity to support therapy	discussing discharge
discharge discussion	activity to support therapy	discussing discharge
discharge visit from community stroke team	activity to support therapy	discussing discharge
discrimination	rehabilitation	phonological skills
discuss aims for therapy	activity to support therapy	goal setting
discuss alphabet chart use	enabling	AAC
discuss current situation	insufficient information	goal not sufficiently described
discussing community support	insufficient information	goal not sufficiently described
discussing compensatory strategies vs impairment approaches	activity to support therapy	therapy planning
discussing discharge	activity to support therapy	discussing discharge
discussion of difficult scenarios	insufficient information	goal not sufficiently described
discussion of goals and ability to commit to therapy	activity to support therapy	goal setting
discussion of mood	supportive	improve mood
email	enabling	using everyday technology
encourage increased participation in conversations with familiar people	enabling	participation in social conversation/activities
establish cues to help with self cueing for WFD	assessment
establish future input	activity to support therapy	therapy planning
establish motivation for therapy	activity to support therapy	therapy planning
establish situations where communication is difficult	assessment
establishing goals for group therapy	activity to support therapy	goal setting
expand verbal expression	rehabilitation	expressive language
expert patient training	activity to support therapy	expert patient training
exploring identity	supportive	emotional support
exploring loss and gain	supportive	emotional support
expressing subtle opinion	rehabilitation	expressive language
expressive speech	rehabilitation	expressive language
Facebook	enabling	using everyday technology
final review	review
find enjoyment in talking and socialising	enabling	participation in social conversation/activities
fluency of speech	rehabilitation	expressive language
following time	rehabilitation	time
form filling support	supportive	support communication with other professionals/form completion
frustration levels	supportive	managing frustration
functional and compensatory strategies for word-finding	enabling	word finding/self-cueing strategies
functional communication	insufficient information	goal not sufficiently described
functional communication using low tech AAC	enabling	AAC
functional phrases	rehabilitation	expressive language
functional practice	insufficient information	goal not sufficiently described
functional therapy	insufficient information	goal not sufficiently described
functional use of gesture	enabling	total communication strategies
functional vocab - naming	rehabilitation	word finding
functional word retrieval	rehabilitation	word finding
functional writing	rehabilitation	writing
generate sentences with 90% accuracy	rehabilitation	expressive language
goal meeting	activity to support therapy	goal setting
goal preparation	activity to support therapy	goal setting
goal review	review
goal review with OT	review
goal set	activity to support therapy	goal setting
goal setting	activity to support therapy	goal setting
grapheme/phoneme link	rehabilitation	reading
group review	review
handover to a different SLT service as client now moved back from his mother's house to his own home in a different area	activity to support therapy	handover
handover to carer	activity to support therapy	handover
handover to new SLT	activity to support therapy	handover
handover to T.I.	activity to support therapy	handover
identify functional written words	rehabilitation	reading
identify key attributes of everyday items	rehabilitation	semantic skills
Identifying strategies	assessment
impairment therapy	insufficient information	goal not sufficiently described
improve auditory comprehension	rehabilitation	comprehension
improve confidence in communication	supportive	increase confidence in communicating
improve confidence in conversation	supportive	increase confidence in communicating
improve fluency of expresive language	rehabilitation	expressive language
improve reading of functional vocab	rehabilitation	reading
improve saliva control	not communication therapy
improvement in ability to self cue for word retrieval	enabling	word finding/self-cueing strategies
improving expressive difficulties	rehabilitation	expressive language
improving function in conversation	rehabilitation	expressive language
improving receptive difficulites	rehabilitation	comprehension
increase ability to give concise / organised descriptions of everyday items	rehabilitation	expressive language
increase competence and confidence in all-means communication, especially in negotiating and indicating when she has not understood.	enabling	total communication strategies
increase divergent naming skills	rehabilitation	word finding
increase general expressive skills	rehabilitation	expressive language
increase participation	enabling	participation in social conversation/activities
increase phrase length	rehabilitation	expressive language
information on 'Fit for Work'	supportive	providing information
information on funds	supportive	providing information
information on groups	supportive	providing information
insufficient information	insufficient information	no goal recorded
introduce key fob	enabling	AAC
language comprehension	rehabilitation	comprehension
letter recognition	rehabilitation	reading
letter selection	insufficient information	goal not sufficiently described
liaison Headway	activity to support therapy	liaison with other staff/family
liaison sister	supportive	support for family
liaison social worker	activity to support therapy	liaison with other staff/family
listening	insufficient information	goal not sufficiently described
mdt goal review	review
MDT review	review
meeting with employer	supportive	vocational support
messages	insufficient information	goal not sufficiently described
money	rehabilitation	money skills
money handling skills	rehabilitation	money skills
monitor home exercises	activity to support therapy	preparing/monitoring homework
name initial phoneme with 90% accuracy	insufficient information	goal not sufficiently described
naming	rehabilitation	word finding
naming ability	rehabilitation	word finding
naming and multisyllabic words	rehabilitation	word finding
naming expand from noun to verbs	rehabilitation	word finding
naming objects	rehabilitation	word finding
negotiate goals	activity to support therapy	goal setting
negotiating	rehabilitation	expressive language
no goal recorded	insufficient information	no goal recorded
no specific goals	insufficient information	goal not sufficiently described
number recognition	rehabilitation	number skills
number work	rehabilitation	number skills
object naming	rehabilitation	word finding
output lexicon	rehabilitation	word finding
paragraph comprehension	rehabilitation	reading
phone	enabling	using everyday technology
phone use	enabling	using everyday technology
phonemic therapy	rehabilitation	phonological skills
phonologcial therapy	rehabilitation	phonological skills
phonological cueing	rehabilitation	word finding
phonological input	rehabilitation	phonological skills
phonological output therapy	rehabilitation	expressive language
phonological therapy	rehabilitation	phonological skills
picture description	rehabilitation	expressive language
plan	activity to support therapy	therapy planning
plan therapy	activity to support therapy	therapy planning
practise use to assist WFD	insufficient information	goal not sufficiently described
practising word finding strategies	enabling	word finding/self-cueing strategies
production	insufficient information	goal not sufficiently described
provide support and reassurance	supportive	emotional support
re-assessment of spelling	review
REACT sentence level auditory processing	rehabilitation	comprehension
reading	rehabilitation	reading
reading aloud	rehabilitation	reading
reading assessment	assessment
reading at sentence level	rehabilitation	reading
reading comprehension	rehabilitation	reading
reading comprehension at short phrase/sentence level	rehabilitation	reading
reading of functional vocab	rehabilitation	reading
reassessment to determine current abilities and determine therapy goals	review
recognising money	rehabilitation	money skills
reinforce strategies	insufficient information	goal not sufficiently described
relaxation	supportive	emotional support
repetition	insufficient information	goal not sufficiently described
return to work strategies	enabling	return to work strategies
review	review
review book	review
review communication	review
review communication tasks	review
review current tasks	review
review goals	review
review now at home	review
review of goals	review
review of progress	review
review of wording finding exs	review
review progress	review
review progress made in therapy	review
review SALT progress	review
review session	review
review tasks	review
review writing goals	review
saying functional phrases	rehabilitation	expressive language
script therapy	rehabilitation	expressive language
self cueing strategies	enabling	word finding/self-cueing strategies
self monitoring	insufficient information	goal not sufficiently described
semantic categorisation of concrete items	rehabilitation	semantic skills
semantic links	rehabilitation	semantic skills
semantic therapy	rehabilitation	semantic skills
semantic work	rehabilitation	semantic skills
semantics	rehabilitation	semantic skills
sentence building	rehabilitation	expressive language
sentence completion	rehabilitation	expressive language
sentence production	rehabilitation	expressive language
set goals	activity to support therapy	goal setting
set new goals	activity to support therapy	goal setting
set up home exercises	activity to support therapy	preparing/monitoring homework
set up home tasks	activity to support therapy	preparing/monitoring homework
shopping	enabling	participation in social conversation/activities
SLT LEAP group	insufficient information	goal not sufficiently described
SLT review	review
social communication skills	enabling	participation in social conversation/activities
speak more fluently with golf friends	enabling	participation in social conversation/activities
speaking	rehabilitation	expressive language
speech	insufficient information	goal not sufficiently described
spelling	rehabilitation	writing
spelling - anagrams 4 letters	rehabilitation	writing
spelling exercises	rehabilitation	writing
spoken comprehension	rehabilitation	comprehension
spoken naming of a group of verbs to 80% of the time	rehabilitation	word finding
spoken production of sentences from given verbs without prompts 70% of the time	rehabilitation	expressive language
spoken sentence construction	rehabilitation	expressive language
spoken word production	rehabilitation	expressive language
spontaneous output	insufficient information	goal not sufficiently described
story telling	rehabilitation	expressive language
strategies for fluent aphasia	insufficient information	goal not sufficiently described
support	insufficient information	goal not sufficiently described
support at Headway	enabling	participation in social conversation/activities
support conversation	enabling	conversation support
support locally	insufficient information	goal not sufficiently described
support social worker visit	supportive	support communication with other professionals/form completion
support to patient and family at home	supportive	support for family
supported conversation	enabling	conversation support
supported conversation for transfer of strategies	enabling	conversation support
supported conversation using technology	enabling	conversation support
SVO construction 50% without cues	rehabilitation	expressive language
therapy	insufficient information	goal not sufficiently described
to achieve 90% on tasks	insufficient information	goal not sufficiently described
to advise patient and family about impact and recovery from aphasia	supportive	providing information
to assess the suitability for a voice output communication aid	assessment
to be able to find words in conversation with more ease	rehabilitation	word finding
to be able to read newspapers and understand them	rehabilitation	reading
to be able to say numbers greater than 15 efficiently	rehabilitation	number skills
to be able to write a letter without spelling errors	rehabilitation	writing
to be able to write short, clear emails	rehabilitation	writing
to be able to write telephone numbers with more ease	rehabilitation	writing
to be independent in sentence completion tasks	rehabilitation	expressive language
to count aloud from 25-30	rehabilitation	number skills
to count aloud to 20	rehabilitation	number skills
to count to 20 reliably	rehabilitation	number skills
to demonstrate laptop comprehension tasks to family	activity to support therapy	liaison with other staff/family
to develop total communication skills	enabling	total communication strategies
to establish baselines for therapy targets	assessment
to establish letter-sound correspondence	rehabilitation	reading
to find the words in conversation with more ease	rehabilitation	word finding
to have a conversation without getting stuck on words	rehabilitation	word finding
to improve confidence in talking in group setting	supportive	increase confidence in communicating
to improve mood	supportive	improve mood
to improve speech production of core verbs from 52% to 70%	rehabilitation	word finding
to improve speech production of treatment sentences from 45% to 60%	rehabilitation	expressive language
To improve spelling of target words from 0% to 20%	rehabilitation	writing
to improve spoken production of everyday words	rehabilitation	word finding
to improve understanding of everyday words	rehabilitation	comprehension
to improve understanding of more complex and longer information	rehabilitation	comprehension
to improve verb naming	rehabilitation	word finding
to improve writing to aid word finding	enabling	word finding/self-cueing strategies
to improve written comprehension of everyday words	rehabilitation	reading
to increase communication with carers using a communication book	enabling	AAC
to increase confidence in asking for items using speech	supportive	increase confidence in communicating
to learn adjectives to praise son	rehabilitation	word finding
to learn letter-sound correspondences	rehabilitation	reading
to produce longer/more complete verbal sentences	rehabilitation	expressive language
to read and understand short SVOA phrases	rehabilitation	reading
to read and understand sports headlines in paper	rehabilitation	reading
to review communication progress	review
to review progress in therapy	review
to review progress with communication	review
to say 20 functional phrases with good intelligibility	rehabilitation	expressive language
to say days of the week/months of the year reliably	rehabilitation	expressive language
to set goals for occupational therapy and speech therapy.	activity to support therapy	goal setting
to spontaneously name 10 items of functional vocabulary	rehabilitation	word finding
to tell people about aphasia	supportive	providing information
to use app on iPad	enabling	using everyday technology
to use compensatory strategies for word finding during conversations in order to maximise conversation	enabling	word finding/self-cueing strategies
to use compensatory strategies to facilitate word finding	enabling	word finding/self-cueing strategies
to use total communication to support communication	enabling	total communication strategies
total communication	enabling	total communication strategies
total communication strategies	enabling	total communication strategies
total conversation	enabling	total communication strategies
training	insufficient information	goal not sufficiently described
trialling 'natural reader' app	enabling	AAC
understanding of the spoken word	rehabilitation	comprehension
update meeting	insufficient information	goal not sufficiently described
use of spell check	enabling	using everyday technology
use strategies for word retrieval in conversation	enabling	word finding/self-cueing strategies
using communication book during conversation	enabling	AAC
Using ipad app for spelling	rehabilitation	writing
using tablet for games	enabling	using everyday technology
using technology	enabling	using everyday technology
using technology to communicate	enabling	AAC
using verbs in sentences	rehabilitation	expressive language
verb phrase production	rehabilitation	expressive language
verb production	rehabilitation	word finding
verbal expression	rehabilitation	expressive language
verbal output	rehabilitation	expressive language
vocational support	supportive	vocational support
word finding	rehabilitation	word finding
word finding assessment	assessment
word finding exercises	rehabilitation	word finding
word finding strategies	enabling	word finding/self-cueing strategies
word finding strategies and scenarios	enabling	word finding/self-cueing strategies
word finding therapy	rehabilitation	word finding
word finding/naming	rehabilitation	word finding
word retrieval	rehabilitation	word finding
word-finding impairment-based activities	rehabilitation	word finding
wordfinding assessment	assessment
wordfinding therapy	rehabilitation	word finding
workplace visit	supportive	vocational support
workplace visit follow up	supportive	vocational support
write everyday objects with 90% accuracy	rehabilitation	writing
write text messages	rehabilitation	writing
writing	rehabilitation	writing
writing and sentence construction	rehabilitation	writing
writing emails	rehabilitation	writing
writing name	rehabilitation	writing
writing short phrases	rehabilitation	writing
writing/spelling	rehabilitation	writing
writing/typing	rehabilitation	writing
written comprehension	rehabilitation	reading
written output	rehabilitation	writing
written sentence construction	rehabilitation	writing
Y/N	insufficient information	goal not sufficiently described
