# Supplementary material for: What speech and language therapy do community dwelling stroke survivors with aphasia receive in the UK?
Source: PLoS One. 2018 Jul 10;13(7):e0200096. doi: 10.1371/journal.pone.0200096 (PMC6039008; doi:10.1371/journal.pone.0200096)
Supplement: S3 File — (CSV) [file pone.0200096.s003.csv]

session_id	individual_id	session_date	band	original_goal	goal_1	goal_2	goal_3	goal_4	goal_5	mode	total_time
188	52360	2014-10-08	7	Spoken word production	spoken word production					1:1	50
189	52360	2014-11-19	7	Goal setting	goal setting					1:1	35
190	52360	2014-11-26	7	Spoken word production	spoken word production					1:1	50
191	52360	2014-12-03	7	Spoken word production and writing emails	spoken word production	writing emails				1:1	50
192	52360	2014-12-17	7	SWP	spoken word production					1:1	30
15	52373	2014-07-31	7	Assessment	assessment					1:1	50
14	52373	2014-08-06	7	Improve naming	naming					1:1	50
13	52373	2014-08-19	7	Improve naming	naming					1:1	50
12	52373	2014-09-17	7	Improve naming and multisyllabic words	naming and multisyllabic words					1:1	45
11	52373	2014-09-23	7	Improve naming and multisyllabic words	naming and multisyllabic words					1:1	55
10	52373	2014-10-03	7	Increase sentence production	sentence production					1:1	55
9	52373	2014-10-09	7	Increase sentence production	sentence production					1:1	50
1	52378	2014-09-12	7	Conversation support	conversation support					1:1	40
2	52378	2014-09-19	7	Improve auditory comprehension and conversation support	improve auditory comprehension	conversation support				1:1	35
3	52378	2014-10-06	7	Conversation Support/Therapy	conversation support/therapy					1:1	40
4	52378	2014-10-17	7	Conversation Support/Therapy	conversation support/therapy					1:1	40
5	52378	2014-10-24	7	Assessment	assessment					1:1	30
6	52378	2014-10-31	7	Conversation support and discharge discussion	conversation support	discharge discussion				1:1	30
60	52390	2015-02-04	7	Review session	review session					1:1	60
59	52390	2015-02-11	7	To improve writing and sentence construction.	writing and sentence construction					1:1	60
58	52390	2015-02-25	7	To improve writing and sentence construction	writing and sentence construction					1:1	60
57	52390	2015-03-11	7	To improve writing and sentence construction.	writing and sentence construction					1:1	60
24	52475	2014-09-17	7	liaison Headway	liaison Headway					Telephone	5
17	52475	2014-10-02	3	advice to Headway staff	advice to Headway staff					Group	30
18	52475	2014-10-15	7	expert patient training	expert patient training					1:1	60
19	52475	2014-10-22	7	expert patient training	expert patient training					1:1	45
20	52475	2014-10-29	7	review & plan	review	plan				1:1	45
21	52475	2014-10-30	3	liaison social worker	liaison social worker					Telephone	5
22	52475	2014-11-17	7	liaison sister	liaison sister					Telephone	10
23	52475	2014-12-05	7	review & plan	review	plan				1:1	10
25	52475	2015-01-21	7	plan therapy	plan therapy					1:1	45
26	52475	2015-01-28	7	reading & writing	reading	writing				1:1	45
27	52475	2015-02-04	7	reading & writing	reading	writing				1:1	45
29	52475	2015-02-11	7	writing/typing/use of spell check	writing/typing	use of spell check				1:1	40
49	52533	2014-11-13	6	Spelling and repetition	spelling	repetition				1:1	50
50	52533	2014-11-20	6	Spelling and repetition	spelling	repetition				1:1	50
51	52533	2014-11-27	6	Spelling and Conversation	spelling	conversation				1:1	60
52	52533	2014-12-04	6	Conversation practise	conversation practice					1:1	50
53	52533	2014-12-11	6	Re-assessment of Spelling	re-assessment of spelling					1:1	55
54	52533	2015-01-08	6	Conversation practise	conversation practice					1:1	50
55	52533	2015-01-15	6	Conversation practise	conversation practice					1:1	50
56	52533	2015-01-22	6	Conversation practise	conversation practice					1:1	50
7	52579	2014-11-18	7	Final review	final review					1:1	60
16	52732	2014-11-26	7	assess	assess					1:1	30
304	52772	2015-04-08	8	- To improve speech production of core verbs from 52% to 70%,- To improve speech production of treatment sentences from 45% to 60%,- To improve spelling of target words from 0% to 20%,- To tell people about aphasia	to improve speech production of core verbs from 52% to 70%	to improve speech production of treatment sentences from 45% to 60%	To improve spelling of target words from 0% to 20%	to tell people about aphasia		1:1	60
305	52772	2015-04-13	9	see above	to improve speech production of core verbs from 52% to 70%	to improve speech production of treatment sentences from 45% to 60%	To improve spelling of target words from 0% to 20%	to tell people about aphasia		1:1	60
306	52772	2015-04-27	8	see above	to improve speech production of core verbs from 52% to 70%	to improve speech production of treatment sentences from 45% to 60%	To improve spelling of target words from 0% to 20%	to tell people about aphasia		1:1	60
307	52772	2015-05-07	8	see above	to improve speech production of core verbs from 52% to 70%	to improve speech production of treatment sentences from 45% to 60%	To improve spelling of target words from 0% to 20%	to tell people about aphasia		1:1	60
308	52772	2015-05-19	8	see above	to improve speech production of core verbs from 52% to 70%	to improve speech production of treatment sentences from 45% to 60%	To improve spelling of target words from 0% to 20%	to tell people about aphasia		1:1	60
99	52779	2015-02-02	5	To use total communication strategies	total communication strategies					Group	90
100	52779	2015-02-16	8	To use total communication strategies	total communication strategies					Group	90
101	52779	2015-02-23	5	To use total communication strategies	total communication strategies					Group	90
102	52779	2015-03-02	5	To use total communication strategies	total communication strategies					Group	90
103	52779	2015-03-16	8	To use total communication strategies	total communication strategies					Group	90
104	52779	2015-03-23	5	To use total communication strategies	total communication strategies					Group	90
138	53018	2015-02-17	7	Review and discharge	review	discharge				1:1	30
133	53032	2015-01-08	6	mdt goal review	mdt goal review					1:1	60
134	53032	2015-01-21	6	assess higher level language functions	assess higher level language functions					1:1	60
135	53032	2015-01-28	6	assess higher level language functions	assess higher level language functions					1:1	60
136	53032	2015-02-27	6	goal review with OT	goal review with OT					1:1	75
137	53032	2015-03-11	6	demonstrating treatment programme focussing on high level language functions	demonstrating treatment programme focussing on high level language functions					1:1	60
112	53188	2014-12-22	4	1) generate sentences with 90% accuracy, To name initial phoneme with 90% accuracy, to written name everyday objects with 90% accuracy	generate sentences with 90% accuracy	name initial phoneme with 90% accuracy	write everyday objects with 90% accuracy			1:1	56
113	53188	2015-01-02	4	100% accuracy in sentence generation task, 100% accuracy for verb and noun association task, to describe words clearly with 90% accuracy	100% accuracy in sentence generation task	100% accuracy for verb and noun association task	describe words clearly with 90% accuracy			1:1	75
114	53188	2015-01-07	4	100% accuracy in sentence generation task, 100% accuracy for verb and noun association task, to describe words clearly with 90% accuracy	100% accuracy in sentence generation task	100% accuracy for verb and noun association task	describe words clearly with 90% accuracy			1:1	60
115	53188	2015-01-09	4	100% accuracy in sentence generation task, 100% accuracy for verb and noun association task, to describe words clearly with 90% accuracy	100% accuracy in sentence generation task	100% accuracy for verb and noun association task	describe words clearly with 90% accuracy			1:1	45
116	53188	2015-01-14	5	TO review progress made in therapy	review progress made in therapy					1:1	60
117	53188	2015-01-16	4	100% accuracy in sentence generation task, 100% accuracy for verb and noun association task, to describe words clearly with 90% accuracy	100% accuracy in sentence generation task	100% accuracy for verb and noun association task	describe words clearly with 90% accuracy			1:1	40
118	53188	2015-01-22	4	100% accuracy in sentence generation task, 100% accuracy for verb and noun association task, to describe words clearly with 90% accuracy	100% accuracy in sentence generation task	100% accuracy for verb and noun association task	describe words clearly with 90% accuracy			1:1	75
119	53188	2015-01-23	4	100% accuracy in sentence generation task, 100% accuracy for verb and noun association task, to describe words clearly with 90% accuracy	100% accuracy in sentence generation task	100% accuracy for verb and noun association task	describe words clearly with 90% accuracy			1:1	50
120	53188	2015-01-26	4	100% accuracy in sentence generation task, 100% accuracy for verb and noun association task, to describe words clearly with 90% accuracy	100% accuracy in sentence generation task	100% accuracy for verb and noun association task	describe words clearly with 90% accuracy			1:1	60
121	53188	2015-01-30	4	100% accuracy in sentence generation task, 100% accuracy for verb and noun association task, to describe words clearly with 90% accuracy	100% accuracy in sentence generation task	100% accuracy for verb and noun association task	describe words clearly with 90% accuracy			1:1	45
122	53188	2015-02-02	4	100% accuracy in sentence generation task, 100% accuracy for verb and noun association task, to describe words clearly with 90% accuracy	100% accuracy in sentence generation task	100% accuracy for verb and noun association task	describe words clearly with 90% accuracy			1:1	61
123	53188	2015-02-04	5	100% accuracy in sentence generation task, 100% accuracy for verb and noun association task, to describe words clearly with 90% accuracy	100% accuracy in sentence generation task	100% accuracy for verb and noun association task	describe words clearly with 90% accuracy			1:1	55
124	53188	2015-02-06	4	100% accuracy in sentence generation task, 100% accuracy for verb and noun association task, to describe words clearly with 90% accuracy	100% accuracy in sentence generation task	100% accuracy for verb and noun association task	describe words clearly with 90% accuracy			1:1	55
125	53188	2015-02-12	4	100% accuracy in sentence generation task, 100% accuracy for verb and noun association task, to describe words clearly with 90% accuracy	100% accuracy in sentence generation task	100% accuracy for verb and noun association task	describe words clearly with 90% accuracy			1:1	70
126	53188	2015-02-13	4	100% accuracy in sentence generation task, 100% accuracy for verb and noun association task, to describe words clearly with 90% accuracy	100% accuracy in sentence generation task	100% accuracy for verb and noun association task	describe words clearly with 90% accuracy			1:1	60
127	53188	2015-02-19	4	100% accuracy in sentence generation task, 100% accuracy for verb and noun association task, to describe words clearly with 90% accuracy	100% accuracy in sentence generation task	100% accuracy for verb and noun association task	describe words clearly with 90% accuracy			1:1	55
128	53188	2015-02-20	4	100% accuracy in sentence generation task, 100% accuracy for verb and noun association task, to describe words clearly with 90% accuracy	100% accuracy in sentence generation task	100% accuracy for verb and noun association task	describe words clearly with 90% accuracy			1:1	45
129	53188	2015-02-26	4	100% accuracy in sentence generation task, 100% accuracy for verb and noun association task, to describe words clearly with 90% accuracy	100% accuracy in sentence generation task	100% accuracy for verb and noun association task	describe words clearly with 90% accuracy			1:1	60
130	53188	2015-02-27	5	100% accuracy in sentence generation task, 100% accuracy for verb and noun association task, to describe words clearly with 90% accuracy	100% accuracy in sentence generation task	100% accuracy for verb and noun association task	describe words clearly with 90% accuracy			1:1	45
131	53188	2015-03-02	4	100% accuracy in sentence generation task, 100% accuracy for verb and noun association task, to describe words clearly with 90% accuracy	100% accuracy in sentence generation task	100% accuracy for verb and noun association task	describe words clearly with 90% accuracy			1:1	50
132	53188	2015-03-06	4	100% accuracy in sentence generation task, 100% accuracy for verb and noun association task, to describe words clearly with 90% accuracy	100% accuracy in sentence generation task	100% accuracy for verb and noun association task	describe words clearly with 90% accuracy			1:1	40
96	53464	2015-02-25	7	Conversation training	conversation training					Group	60
97	53464	2015-03-04	7	Conversation Training	conversation training					Group	60
146	53479	2015-02-10	5	Review	review					1:1	50
145	53479	2015-02-14	3	Improvement of word finding	word finding					1:1	70
147	53479	2015-02-17	6	Assessment	assessment					1:1	60
148	53479	2015-03-04	7	Review	review					1:1	50
215	53532	2015-03-17	6	Improve speech and writing and improve functional communication using low tech AAC	speech	writing	functional communication using low tech AAC			1:1	60
214	53532	2015-04-17	6	Improve speech and writing and improve functional communication using low tech AAC	speech	writing	functional communication using low tech AAC			1:1	60
213	53532	2015-05-18	6	Improve speech and writing and improve functional communication using low tech AAC	speech	writing	functional communication using low tech AAC			1:1	60
212	53532	2015-06-01	5	Improve speech and writing and improve functional communication using low tech AAC	speech	writing	functional communication using low tech AAC			1:1	60
211	53532	2015-06-12	5	Improve speech and writing and improve functional communication using low tech AAC	speech	writing	functional communication using low tech AAC			1:1	60
210	53532	2015-06-15	5	Improve speech and writing and improve functional communication using low tech AAC	speech	writing	functional communication using low tech AAC			1:1	60
209	53532	2015-06-16	4	To improve speech and writing and improve functional communication using low tech AAC	speech	writing	functional communication using low tech AAC			1:1	15
95	53534	2014-12-29	7	To improve naming and reading comprehension	naming	reading comprehension				1:1	60
94	53534	2014-12-30	4	To improve reading comprehension	reading comprehension					1:1	45
93	53534	2014-12-31	4	To improve reading comprehension	reading comprehension					1:1	45
92	53534	2015-01-02	7	To improve functional communication	functional communication					1:1	60
91	53534	2015-01-05	7	To improve naming and reading comprehension	naming	reading comprehension				1:1	60
90	53534	2015-01-06	4	To improve reading comprehension	reading comprehension					1:1	60
89	53534	2015-01-07	7	To impove naming and reading comprehension	naming	reading comprehension				1:1	60
88	53534	2015-01-09	7	To improve reading comprehension	reading comprehension					1:1	60
87	53534	2015-01-13	4	To improve reading comprehension	reading comprehension					1:1	60
86	53534	2015-01-14	7	To improve reading comprehension	reading comprehension					1:1	45
85	53534	2015-01-16	7	To improve naming and reading comprehension	naming	reading comprehension				1:1	60
84	53534	2015-01-23	7	To improve reading comprehension	reading comprehension					1:1	60
83	53534	2015-01-26	7	To improve naming and reading comprehension	naming	reading comprehension				1:1	60
82	53534	2015-01-28	7	To improve functional communication	functional communication					Group	60
81	53534	2015-02-03	4	To improve functional communication	functional communication					1:1	45
80	53534	2015-02-04	7	To improve functional communication	functional communication					Group	60
71	53534	2015-02-05	4	Improve functional communication	functional communication					1:1	45
70	53534	2015-02-09	7	Improve reading comprehension	reading comprehension					1:1	60
69	53534	2015-02-10	4	Improve functional communication	functional communication					1:1	45
68	53534	2015-02-12	4	Improve functional communication	functional communication					1:1	45
67	53534	2015-02-17	4	Improve functional communication	functional communication					1:1	45
66	53534	2015-02-24	4	Improve functional communication	functional communication					1:1	45
65	53534	2015-02-25	7	Improve naming and reading comprehension	naming	reading comprehension				1:1	60
64	53534	2015-03-05	7	Review now at home	review now at home					1:1	60
63	53534	2015-03-10	7	Assessment and using tablet for games.	assessment	using tablet for games				1:1	60
62	53534	2015-03-17	7	Assessment	assessment					1:1	60
61	53534	2015-03-24	7	Improve naming and reading comprhension	naming	reading comprehension				1:1	60
143	53542	2015-03-24	7	Review	review					1:1	45
144	53542	2015-04-14	7	Assessment	assessment					1:1	50
38	53544	2014-11-10	8	functional word retrieval	functional word retrieval					1:1	60
39	53544	2014-11-17	8	supported conversation	supported conversation					1:1	60
40	53544	2014-11-24	8	verb phrase production	verb phrase production					1:1	60
41	53544	2014-12-01	8	verb phrase production	verb phrase production					1:1	60
42	53544	2014-12-11	8	verb phrase production	verb phrase production					1:1	60
43	53544	2014-12-17	6	negotiate goals	negotiate goals					1:1	60
44	53544	2014-12-19	6	discrimination and production	discrimination	production				1:1	60
45	53544	2015-01-07	6	goal preparation	goal preparation					1:1	60
46	53544	2015-01-13	6	discrimination and verb production	discrimination	verb production				1:1	60
47	53544	2015-01-21	6	set up home exercises	set up home exercises					1:1	60
48	53544	2015-01-30	6	monitor home exercises	monitor home exercises					1:1	60
1381	53743	2015-01-27	8	Improve conversation between participant and spouse	conversation between participant and spouse					1:1	60
1382	53743	2015-02-10	8	Improve couple conversation	couple conversation					1:1	60
1383	53743	2015-02-17	7	Improve couple's conversation	couple conversation					1:1	60
1384	53743	2015-02-24	8	Improve couple's conversation	couple conversation					1:1	60
1385	53743	2015-03-03	8	Improve couple's conversation	couple conversation					1:1	60
1386	53743	2015-03-10	8	Improve couple's conversation	couple conversation					1:1	60
1387	53743	2015-03-17	8	Improve couple's conversation	couple conversation					1:1	60
1388	53743	2015-03-31	8	Improve couples conversation	couple conversation					1:1	60
150	53753	2015-03-11	7	assessment	assessment					1:1	60
151	53753	2015-04-01	7	word finding exercises	word finding exercises					1:1	45
152	53753	2015-04-08	7	to achieve 90% on tasks	to achieve 90% on tasks					1:1	60
153	53753	2015-04-10	3	to achieve 90% on tasks	to achieve 90% on tasks					1:1	45
154	53753	2015-04-13	3	supported conversation	supported conversation					1:1	60
155	53753	2015-04-17	3	word finding exercises	word finding exercises					1:1	60
156	53753	2015-04-22	7	review of wording finding exs	review of wording finding exs					1:1	60
157	53753	2015-04-24	3	supported conversation	supported conversation					1:1	60
158	53753	2015-04-28	3	word finding exercises	word finding exercises					1:1	45
159	53753	2015-05-01	3	word finding exercises	word finding exercises					1:1	45
160	53753	2015-05-08	3	word finding exercises	word finding exercises					1:1	45
161	53753	2015-05-12	3	supported conversation	supported conversation					1:1	60
258	53831	2015-03-19	7	Functional vocab - namimg, and dev. of c ommunication book	functional vocab - naming	communication book				1:1	60
259	53831	2015-04-09	7	func vocab, communication book	functional vocab - naming	communication book				1:1	60
260	53831	2015-04-15	7	as above	functional vocab - naming	communication book				1:1	60
261	53831	2015-04-22	7	as above	functional vocab - naming	communication book				1:1	60
262	53831	2015-04-27	7	as above	functional vocab - naming	communication book				1:1	70
263	53831	2015-05-06	7	as above	functional vocab - naming	communication book				1:1	60
166	53844	2015-03-06	6	Communication book	communication book					1:1	30
350	53844	2015-03-11	4	SLT LEAP group	SLT LEAP group					Group	120
167	53844	2015-03-20	6	review book	review book					1:1	30
351	53844	2015-03-25	4	SLT LEAP group	SLT LEAP group					Group	120
168	53844	2015-04-14	6	communication book update	communication book update					1:1	30
352	53844	2015-04-22	4	SLT LEAP group	SLT LEAP group					Group	120
169	53844	2015-05-05	6	review book	review book					1:1	30
296	53931	2015-02-24	7	Discuss aims for therapy	discuss aims for therapy					1:1	60
297	53931	2015-03-03	7	To determine which cues help	determine which cues help					1:1	60
298	53931	2015-03-10	7	To establish cues to help with self cueing for WFD	establish cues to help with self cueing for WFD					1:1	60
299	53931	2015-03-16	7	Picture description and to establish motivation for therapy	picture description	establish motivation for therapy				1:1	50
300	53931	2015-03-23	7	Discuss alphabet chart use, intorduce key fob and practise use to assist WFD	discuss alphabet chart use	introduce key fob	practise use to assist WFD			1:1	60
629	53954	2015-10-01	8	increase competence and confidence in all-means communication, especially in negotiating and indicating when she has not understood.	increase competence and confidence in all-means communication, especially in negotiating and indicating when she has not understood.					Group	90
630	53954	2015-10-08	8	negotiating	negotiating					Group	90
631	53954	2015-10-15	8	expressing subtle opinion	expressing subtle opinion					Group	90
632	53954	2015-10-29	8	disagreeing	disagreeing					Group	90
633	53954	2015-11-12	8	exploring identity	exploring identity					Group	90
634	53954	2015-11-19	8	exploring loss and gain	exploring loss and gain					Group	90
635	53954	2015-11-26	8	exploring loss and gain	exploring loss and gain					Group	90
187	53987	2015-03-30	7	improving accuracy of naming and speech	accuracy of naming	accuracy of speech				1:1	45
186	53987	2015-04-10	7	improving accuracy of naming and speech	accuracy of naming	accuracy of speech				1:1	45
185	53987	2015-04-13	7	improving accuracy of naming and speech	accuracy of naming	accuracy of speech				1:1	45
184	53987	2015-04-17	7	improving accuracy of naming and speech	accuracy of naming	accuracy of speech				1:1	45
183	53987	2015-04-20	7	improving accuracy of naming and speech	accuracy of naming	accuracy of speech				1:1	45
181	53987	2015-05-01	7	improving accuracy of naming and speech	accuracy of naming	accuracy of speech				1:1	45
180	53987	2015-05-04	7	improving accuracy of naming and speech	accuracy of naming	accuracy of speech				1:1	45
179	53987	2015-05-15	7	improving accuracy of naming and speech	accuracy of naming	accuracy of speech				1:1	45
178	53987	2015-05-18	7	improving accuracy of naming and speech	accuracy of naming	accuracy of speech				1:1	45
177	53987	2015-05-22	7	improving accuracy of naming and speech	accuracy of naming	accuracy of speech				1:1	45
182	53987	2015-05-27	7	improving accuracy of naming and speech	accuracy of naming	accuracy of speech				1:1	45
1867	54260	2015-03-06	7	therapy session sentence building	sentence building					1:1	0
1868	54260	2015-03-10	7	assessment and therapy sentence building	assessment	sentence building				1:1	0
1869	54260	2015-03-12	7	therapy sentence building	sentence building					1:1	0
1870	54260	2015-03-13	7	therapy sentence building	sentence building					1:1	0
1871	54260	2015-03-17	7	therapy sentence building	sentence building					1:1	0
1872	54260	2015-03-19	7	therapy sentence building, support	sentence building	support				1:1	0
1873	54260	2015-06-01	8	review progress, script therapy	review progress	script therapy				1:1	0
252	54412	2015-05-22	6	Paragraph Comprehension	paragraph comprehension					1:1	60
253	54412	2015-07-01	6	Paragraph Comprehension	paragraph comprehension					1:1	60
254	54412	2015-07-09	6	Following time	following time					1:1	50
313	54413	2015-03-17	5	S/A	insufficient information					1:1	60
314	54413	2015-03-24	5	S/A	insufficient information					1:1	60
315	54413	2015-03-31	5	S/A	insufficient information					1:1	60
316	54413	2015-04-03	5	S/A	insufficient information					1:1	60
317	54413	2015-04-14	5	S/A	insufficient information					1:1	60
318	54413	2015-04-21	5	S/A	insufficient information					1:1	60
319	54413	2015-04-28	5	S/A	insufficient information					1:1	60
320	54413	2015-05-05	5	S/A	insufficient information					1:1	60
321	54413	2015-05-12	5	S/A	insufficient information					1:1	60
322	54413	2015-05-22	5	S/A	insufficient information					1:1	60
323	54413	2015-05-29	5	S/A	insufficient information					1:1	60
800	54446	2015-03-20	6	Review	review					1:1	30
801	54446	2015-04-10	6	Review	review					1:1	40
802	54446	2015-04-17	6	Assessment	assessment					1:1	45
803	54446	2015-04-24	6	Semantic therapy	semantic therapy					1:1	45
804	54446	2015-05-01	6	Semantic therapy	semantic therapy					1:1	45
805	54446	2015-05-08	6	Semantic therapy	semantic therapy					1:1	45
806	54446	2015-05-15	6	Semantic therapy	semantic therapy					1:1	45
807	54446	2015-05-22	6	Semantic therapy	semantic therapy					1:1	45
808	54446	2015-05-29	6	Semantic therapy	semantic therapy					1:1	45
809	54446	2015-06-05	6	Semantic therapy	semantic therapy					1:1	45
810	54446	2015-06-12	6	Semantic therapy	semantic therapy					1:1	45
1307	54447	2015-05-08	2	Supported conversation using technology	supported conversation using technology					1:1	40
1308	54447	2015-05-12	5	Naming	naming					1:1	45
1309	54447	2015-05-15	2	Supported conversation	supported conversation					1:1	35
1310	54447	2015-05-19	5	Naming expand from noun to verbs	naming expand from noun to verbs					1:1	50
1311	54447	2015-05-22	2	Supported conversation for transfer of strategies	supported conversation for transfer of strategies					1:1	35
1312	54447	2015-06-02	5	Expand verbal expression	expand verbal expression					1:1	55
1313	54447	2015-06-05	2	Supported conversation	supported conversation					1:1	40
1314	54447	2015-06-09	5	REACT sentence level auditory processing	REACT sentence level auditory processing					1:1	60
1315	54447	2015-06-12	2	Supported conversation	supported conversation					1:1	40
1316	54447	2015-06-16	5	REACT as above	REACT sentence level auditory processing					1:1	55
1317	54447	2015-06-19	2	Supported conversation	supported conversation					1:1	40
1318	54447	2015-06-23	5	Using technology to communicate	using technology to communicate					1:1	45
1319	54447	2015-07-07	5	Using technology	using technology					1:1	45
1091	54699	2015-06-04	4	reading	reading					1:1	60
1092	54699	2015-06-09	6	review progress and set goals	review progress	set goals				1:1	120
1093	54699	2015-06-16	6	reading aloud	reading aloud					1:1	65
1094	54699	2015-06-16	4	semantic work	semantic work					1:1	90
1095	54699	2015-06-17	4	paragraph comprehension	paragraph comprehension					1:1	60
1096	54699	2015-06-22	4	paragraph comprehension and frustration levels	paragraph comprehension	frustration levels				1:1	90
1097	54699	2015-06-24	6	info on groups; training; reading comprehension	information on groups	training	reading comprehension			1:1	90
1098	54699	2015-07-08	6	info on 'Fit for Work', groups, funds; reading comprehension	information on 'Fit for Work'	information on groups	information on funds	reading comprehension		1:1	110
1099	54699	2015-07-10	4	reading	reading					1:1	60
1100	54699	2015-07-15	6	reading; assessment; total communication	reading	assessment	total communication			1:1	90
1101	54699	2015-07-16	6	attended 'Fit for Work' interview	attended 'Fit for Work' interview					1:1	90
1102	54699	2015-07-22	4	reading	reading					1:1	60
1103	54699	2015-07-23	6	discussing compensatory strategies vs impairment approaches	discussing compensatory strategies vs impairment approaches					1:1	75
1104	54699	2015-07-29	6	trialling 'natural reader' app	trialling 'natural reader' app					1:1	90
1105	54699	2015-07-31	4	semantic therapy; speech and writing	semantic therapy	speech	writing			1:1	60
1106	54699	2015-08-12	6	reading; review writing goals	reading	review writing goals				1:1	90
1107	54699	2015-08-13	4	reading comprehension	reading comprehension					1:1	60
1108	54699	2015-08-18	6	reading and writing	reading	writing				1:1	60
1110	54699	2015-08-19	6	compensatory strategies	compensatory strategies					Group	90
1109	54699	2015-08-20	4	reading comprehension	reading comprehension					1:1	60
1111	54699	2015-09-02	6	compensatory strategies	compensatory strategies					Group	90
448	54882	2015-06-25	6	letter selection, total co strategies	letter selection	total communication strategies				1:1	70
449	54882	2015-07-01	6	review co tasks, self cueing strategies	review communication tasks	self cueing strategies				1:1	45
450	54882	2015-07-10	6	review tasks	review tasks					1:1	70
451	54882	2015-07-15	7	writing & naming	writing	naming				1:1	45
452	54882	2015-07-17	6	writing & naming	writing	naming				1:1	60
453	54882	2015-07-22	7	speech/writing	speech	writing				1:1	60
454	54882	2015-07-23	6	writing/speech	writing	speech				1:1	60
455	54882	2015-07-28	6	writing/reading/naming	writing	reading	naming			1:1	60
456	54882	2015-08-04	6	activity practice	activity practice					1:1	60
457	54882	2015-08-11	6	grapheme/phoneme link	grapheme/phoneme link					1:1	60
458	54882	2015-08-14	6	review co tasks	review communication tasks					1:1	70
459	54882	2015-08-18	6	review co tasks	review communication tasks					1:1	60
460	54882	2015-08-25	6	review goals	review goals					1:1	60
461	54882	2015-08-26	6	set up home tasks	set up home tasks					1:1	50
462	54882	2015-09-01	6	review co tasks	review communication tasks					1:1	60
463	54882	2015-09-02	6	support at Headway	support at Headway					1:1	60
464	54882	2015-09-28	5	set new goals	set new goals					1:1	60
556	54882	2015-10-05	5	semantic therapy & reading	semantic therapy	reading				1:1	60
557	54882	2015-10-13	5	semantic/phonemic therapy & reading	semantic therapy	phonemic therapy	reading			1:1	50
574	54882	2015-10-19	5	semantic/phonemic therapy	semantic therapy	phonemic therapy				1:1	60
575	54882	2015-10-26	5	semantic/phonemic therapy	semantic therapy	phonemic therapy				1:1	60
576	54882	2015-10-28	6	confidence in group situation	confidence in group situation					Group	120
577	54882	2015-11-02	5	semantic/phonemic therapy	semantic therapy	phonemic therapy				1:1	60
578	54882	2015-11-04	6	confidence in group situation	confidence in group situation					Group	120
602	54882	2015-11-10	5	word finding, reading, semantics	word finding	reading	semantics			1:1	60
949	54904	2015-04-17	7	Email and facebook	Email	facebook				1:1	45
948	54904	2015-04-17	7	Improving function in conversation	improving function in conversation					Group	45
950	54904	2015-04-23	7	Improving function in conversation	improving function in conversation					Group	45
952	54904	2015-04-30	7	Improving function in conversation	improving function in conversation					Group	45
951	54904	2015-04-30	7	Email and facebook	Email	facebook				1:1	45
953	54904	2015-05-07	7	Email and facebook	Email	facebook				1:1	45
954	54904	2015-05-07	7	Improving function in conversation	improving function in conversation					Group	45
956	54904	2015-05-14	7	Improving function in conversation	improving function in conversation					Group	45
955	54904	2015-05-14	7	Email and facebook	Email	facebook				1:1	45
957	54904	2015-05-21	7	Email and facebook	Email	facebook				1:1	45
958	54904	2015-05-21	7	Improving function in conversation	improving function in conversation					Group	45
959	54904	2015-05-28	7	Email and facebook	Email	facebook				1:1	45
960	54904	2015-06-04	7	Improving function in conversation	improving function in conversation					Group	45
961	54904	2015-06-04	7	Email and facebook	Email	facebook				1:1	45
963	54904	2015-06-11	7	Email and facebook	Email	facebook				1:1	45
962	54904	2015-06-11	7	Improving function in conversation	improving function in conversation					Group	45
965	54904	2015-06-18	7	Email and facebook	Email	facebook				1:1	45
964	54904	2015-06-18	7	Improving function in conversation	improving function in conversation					Group	45
966	54904	2015-06-25	7	Improving function in conversation	improving function in conversation					Group	45
967	54904	2015-06-25	7	Email and facebook	Email	facebook				1:1	45
969	54904	2015-07-02	7	Email and facebook	Email	facebook				1:1	45
968	54904	2015-07-02	7	Improving function in conversation	improving function in conversation					Group	45
971	54904	2015-07-09	7	Email and facebook	Email	facebook				1:1	45
970	54904	2015-07-09	7	Improving function in conversation	improving function in conversation					Group	45
389	55073	2015-05-11	6	as above	to be independent in sentence completion tasks					1:1	60
388	55073	2015-05-13	6	as above	to be independent in sentence completion tasks					1:1	60
387	55073	2015-05-18	6	as above	to be independent in sentence completion tasks					1:1	60
386	55073	2015-05-20	6	as above	to be independent in sentence completion tasks					1:1	60
385	55073	2015-06-01	6	as above	to be independent in sentence completion tasks					1:1	60
384	55073	2015-06-15	6	as above	to be independent in sentence completion tasks					1:1	60
383	55073	2015-06-17	6	as above	to be independent in sentence completion tasks					1:1	60
382	55073	2015-07-01	6	as above	to be independent in sentence completion tasks					1:1	60
381	55073	2015-07-08	6	as above	to be independent in sentence completion tasks					1:1	60
380	55073	2015-07-15	6	as above	to be independent in sentence completion tasks					1:1	60
379	55073	2015-07-22	6	To be indeoendent in sentence completion tasks	to be independent in sentence completion tasks					1:1	60
396	55142	2015-06-05	4	To improve sentence production and naming	sentence production	naming				1:1	60
395	55142	2015-06-08	6	Review	review					1:1	60
394	55142	2015-06-11	6	To increase mood and confidence in communicating	to improve mood	confidence in communicating				Group	120
393	55142	2015-06-12	6	To increase mood and confidence in communicating	to improve mood	confidence in communicating				Group	120
392	55142	2015-07-17	6	To improve mood and confidence in communicating	to improve mood	confidence in communicating				Group	120
391	55142	2015-07-30	6	To imporve mood and confidence in communicating	to improve mood	confidence in communicating				Group	120
390	55142	2015-08-28	6	Review	review					1:1	60
397	55147	2015-06-03	5	Total Conversation	total conversation					1:1	65
398	55147	2015-07-02	5	To say days of the week/months of the year reliably	to say days of the week/months of the year reliably					1:1	60
399	55147	2015-07-09	5	To say days of the week/months of the year reliably	to say days of the week/months of the year reliably					1:1	60
400	55147	2015-07-16	5	To say days of the week/months of the year reliably	to say days of the week/months of the year reliably					1:1	60
401	55147	2015-07-21	5	To say days of the week/months of the year reliably	to say days of the week/months of the year reliably					1:1	30
402	55147	2015-07-27	5	To say days of the week/months of the year reliably	to say days of the week/months of the year reliably					1:1	70
441	55401	2015-08-17	5	To improve understanding of the spoken word and functional use of gesture	understanding of the spoken word	functional use of gesture				1:1	40
440	55401	2015-09-07	5	To improve understanding of the spoken word and functional use of gesture	understanding of the spoken word	functional use of gesture				1:1	40
516	55510	2015-08-12	5	Communication review	communication review					1:1	60
582	55511	2015-08-20	5	review	review					1:1	45
583	55511	2015-09-02	4	improve confidence in communication	improve confidence in communication					Group	120
584	55511	2015-09-16	4	find enjoyment in talking and socialising	find enjoyment in talking and socialising					Group	120
585	55511	2015-09-30	4	decreased sense of isolation	decrease sense of isolation					Group	120
586	55511	2015-10-14	4	increased participation	increase participation					Group	120
587	55511	2015-10-28	4	improved confidence in conversation	improve confidence in conversation					Group	120
376	55541	2015-06-15	7	as above	reassessment to determine current abilities and determine therapy goals					1:1	30
375	55541	2015-06-18	7	as above	reassessment to determine current abilities and determine therapy goals					1:1	45
374	55541	2015-06-22	7	reassessment to determine current abilities and determine therapy goals	reassessment to determine current abilities and determine therapy goals					1:1	45
373	55541	2015-06-25	7	as above	improvement in ability to self cue for word retrieval					1:1	60
372	55541	2015-06-29	5	as above	improvement in ability to self cue for word retrieval					1:1	30
371	55541	2015-07-06	7	as above	improvement in ability to self cue for word retrieval					1:1	30
370	55541	2015-07-09	7	as above	improvement in ability to self cue for word retrieval					1:1	30
369	55541	2015-07-16	7	as above	improvement in ability to self cue for word retrieval					1:1	30
368	55541	2015-07-27	7	as above	improvement in ability to self cue for word retrieval					1:1	30
367	55541	2015-07-30	7	as above	improvement in ability to self cue for word retrieval					1:1	30
366	55541	2015-08-03	7	as above	improvement in ability to self cue for word retrieval					1:1	30
365	55541	2015-08-10	5	Improvement in ability to self cue for word retrieval	improvement in ability to self cue for word retrieval					Telehealth	30
364	55541	2015-08-13	7	as above and improve saliva control	ability to self cue for word retrieval difficulties will improve	improve saliva control				1:1	30
363	55541	2015-08-17	7	as above	ability to self cue for word retrieval difficulties will improve					1:1	30
362	55541	2015-08-20	7	as above	ability to self cue for word retrieval difficulties will improve					1:1	30
361	55541	2015-08-24	5	Ability to self cue for word retrieval difficulties will improve	ability to self cue for word retrieval difficulties will improve					1:1	30
477	55676	2015-07-13	5	assessment and advice	assessment	advice				1:1	60
478	55676	2015-08-17	5	develop communication passport	communication passport					1:1	60
479	55676	2015-09-21	5	develop communication passport	communication passport					1:1	60
711	55723	2015-07-06	5	To say 20 functional phrases with good intelligability, To improve verb naming, To increase confidence in asking for items using speech, To increase communication with carers using a communication book	to say 20 functional phrases with good intelligibility	to improve verb naming	to increase confidence in asking for items using speech	to increase communication with carers using a communication book		1:1	60
714	55723	2015-07-10	5	S/A	to say 20 functional phrases with good intelligibility	to improve verb naming	to increase confidence in asking for items using speech	to increase communication with carers using a communication book		1:1	60
712	55723	2015-07-13	5	S/A	to say 20 functional phrases with good intelligibility	to improve verb naming	to increase confidence in asking for items using speech	to increase communication with carers using a communication book		1:1	60
713	55723	2015-07-20	5	S/A	to say 20 functional phrases with good intelligibility	to improve verb naming	to increase confidence in asking for items using speech	to increase communication with carers using a communication book		1:1	60
689	55734	2015-10-07	8	To improve spoken naming of a group of verbs to 80% of the time	spoken naming of a group of verbs to 80% of the time					1:1	60
690	55734	2015-10-28	8	To improve spoken production of sentences from given verbs without prompts 70% of the time	spoken production of sentences from given verbs without prompts 70% of the time					1:1	60
691	55734	2015-11-03	8	To use compensatory strategies for word finding during conversations in order to maximise conversation.	to use compensatory strategies for word finding during conversations in order to maximise conversation					1:1	60
692	55734	2015-11-04	8	- To be able to write short, clear e.mails.	to be able to write short, clear emails					1:1	60
693	55734	2015-11-11	8	- To advise Mr Royal and family about impact and recovery from aphasia	to advise patient and family about impact and recovery from aphasia					1:1	60
694	55734	2015-11-12	8	S/A	to advise patient and family about impact and recovery from aphasia					1:1	60
695	55734	2015-11-18	8	S/A	to advise patient and family about impact and recovery from aphasia					1:1	60
696	55734	2015-11-19	8	S/A	to advise patient and family about impact and recovery from aphasia					1:1	60
431	55741	2015-06-25	6	assess & advise	assess	advice				1:1	65
432	55741	2015-06-30	6	comprehension	comprehension					1:1	60
433	55741	2015-07-07	6	compn, reading, writing	comprehension	reading	writing			1:1	45
434	55741	2015-07-16	6	wfd,read/write, compn,	word finding	reading	writing	comprehension		1:1	50
435	55741	2015-07-23	6	wfd, compn, reading	word finding	comprehension	reading			1:1	60
436	55741	2015-08-05	6	semantics & compn	semantics	comprehension				1:1	60
437	55741	2015-08-13	6	semantics & compn	semantics	comprehension				1:1	60
438	55741	2015-08-19	6	comprehension	comprehension					1:1	60
439	55741	2015-09-01	6	comprehension	comprehension					1:1	60
579	55741	2015-09-21	7	review and plan therapy	review	plan therapy				1:1	35
580	55741	2015-09-28	7	vocational support	vocational support					1:1	45
353	55790	2015-07-06	6	Identify functional written words	identify functional written words					1:1	45
354	55790	2015-07-13	6	functional written words	identify functional written words					1:1	45
355	55790	2015-08-10	6	functional written words	identify functional written words					1:1	45
356	55790	2015-08-17	6	identifying functional written words	identify functional written words					1:1	45
530	55830	2015-07-27	5	review of progress	review of progress					1:1	85
531	55830	2015-08-03	5	-improve social communication skills and money handling skills	social communication skills	money handling skills				1:1	75
532	55830	2015-08-24	5	-improve social communication skills and money handling skills	social communication skills	money handling skills				1:1	80
533	55830	2015-09-01	5	-improve social communication skills and money handling skills	social communication skills	money handling skills				1:1	65
534	55830	2015-09-08	5	-improve social communication skills and money handling skills	social communication skills	money handling skills				1:1	50
535	55830	2015-09-15	5	-improve social communication skills and money handling skills	social communication skills	money handling skills				1:1	65
536	55830	2015-09-22	5	-improve social communication skills and money handling skills	social communication skills	money handling skills				1:1	60
537	55830	2015-09-28	5	money handling skills	money handling skills					1:1	70
538	55830	2015-10-06	5	money handling skills	money handling skills					1:1	60
596	55886	2015-07-10	6	READING COMPREHENSION AT SHORT PHRASE/SENTENCE LEVEL	reading comprehension at short phrase/sentence level					1:1	60
597	55886	2015-07-24	6	READING COMPREHENSION AT SHORT PHRASE/SENTENCE LEVEL	reading comprehension at short phrase/sentence level					1:1	60
598	55886	2015-08-14	6	READING COMPREHENSION AT SHORT PHRASE/SENTENCE LEVEL	reading comprehension at short phrase/sentence level					1:1	45
599	55886	2015-08-28	6	READING COMPREHENSION AT SHORT PHRASE/SENTENCE LEVEL	reading comprehension at short phrase/sentence level					1:1	50
600	55886	2015-09-04	6	READING COMPREHENSION AT SHORT PHRASE/SENTENCE LEVEL	reading comprehension at short phrase/sentence level					1:1	60
601	55886	2015-09-23	6	READING COMPREHENSION AT SHORT PHRASE/SENTENCE LEVEL	reading comprehension at short phrase/sentence level					1:1	60
565	55920	2015-08-25	7	Review	review					1:1	60
566	55920	2015-09-09	4	Impairment therapy	impairment therapy					1:1	60
567	55920	2015-09-16	7	Review	review					Group	60
568	55920	2015-09-23	4	Functional practice	functional practice					1:1	60
569	55920	2015-10-01	4	Functional practice	functional practice					1:1	60
570	55920	2015-10-06	4	Functional practice	functional practice					Group	180
917	55989	2015-07-22	3	Email and reading	Email	reading				1:1	45
916	55989	2015-07-22	7	Speak more fluently with golf friends	speak more fluently with golf friends					1:1	50
918	55989	2015-07-29	7	Speak more fluently with golf friends	speak more fluently with golf friends					1:1	50
919	55989	2015-07-29	3	Email and reading	Email	reading				1:1	45
920	55989	2015-08-12	7	Speak more fluently with golf friends	speak more fluently with golf friends					1:1	50
921	55989	2015-08-12	3	Email and reading	Email	reading				1:1	45
923	55989	2015-09-04	3	Email and reading	Email	reading				1:1	45
922	55989	2015-09-04	7	Speak more fluently with golf friends	speak more fluently with golf friends					1:1	50
925	55989	2015-09-16	3	Email and reading	Email	reading				1:1	45
924	55989	2015-09-16	7	Speak more fluently with golf friends	speak more fluently with golf friends					1:1	50
927	55989	2015-09-25	3	Email and reading	Email	reading				1:1	45
926	55989	2015-09-25	7	Speak more fluently with golf friends	speak more fluently with golf friends					1:1	50
929	55989	2015-10-02	3	Email and reading	Email	reading				1:1	45
928	55989	2015-10-02	7	Speak more fluently with golf friends	speak more fluently with golf friends					1:1	50
931	55989	2015-10-09	3	Email and reading	Email	reading				1:1	45
930	55989	2015-10-09	7	Speak more fluently with golf friends	speak more fluently with golf friends					1:1	50
990	55990	2015-08-04	5	Improving verbal expression and writing	verbal expression	writing				1:1	50
991	55990	2015-08-11	5	As above	verbal expression	writing				1:1	30
992	55990	2015-08-18	5	CLQT ax	CLQT assessment					1:1	60
993	55990	2015-09-01	7	Goal meeting and MDT review	goal meeting	MDT review				1:1	55
994	55990	2015-09-08	7	Improving receptive and expressive difficulties	improving receptive difficulites	improving expressive difficulties				1:1	50
995	55990	2015-09-29	7	AAC joint visit to explore technology	AAC joint visit to explore technology					1:1	50
1986	56002	2015-08-10	5	improve naming ability	naming ability					1:1	30
1987	56002	2015-08-13	5	impove naming ability	naming ability					1:1	30
1988	56002	2015-08-17	7	improve naming ability	naming ability					1:1	30
1989	56002	2015-08-20	7	improve naming ability	naming ability					1:1	40
1990	56002	2015-08-24	7	improve naming ability	naming ability					1:1	30
1991	56002	2015-08-27	7	improve naming ability	naming ability					1:1	30
1992	56002	2015-08-31	5	improve naming ability	naming ability					1:1	30
1993	56002	2015-09-03	7	improve naming ability	naming ability					1:1	30
1994	56002	2015-09-07	7	improve naming ability	naming ability					1:1	30
1995	56002	2015-09-10	7	improve naming ability	naming ability					1:1	30
1996	56002	2015-09-14	7	improve naming ability	naming ability					1:1	40
1997	56002	2015-09-24	7	improve naming ability	naming ability					1:1	30
1998	56002	2015-09-28	7	improve naming ability	naming ability					1:1	30
1999	56002	2015-10-01	7	improve naming ability	naming ability					1:1	30
2000	56002	2015-10-05	7	improve naming ability	naming ability					1:1	20
2001	56002	2015-10-08	7	80% correct on cat naming test	80% correct on CAT naming test					1:1	30
2002	56002	2015-10-12	7	80% correct on CAT naming test	80% correct on CAT naming test					1:1	30
2003	56002	2015-10-15	7	80% correct on cat naming test	80% correct on CAT naming test					1:1	30
2004	56002	2015-10-19	7	80% correct on cat naming test	80% correct on CAT naming test					1:1	30
2005	56002	2015-10-26	7	80% correct on cat naming test	80% correct on CAT naming test					1:1	30
2006	56002	2015-11-02	7	80% correct on cat naming test	80% correct on CAT naming test					1:1	60
2007	56002	2015-11-09	7	80% correct on cat naming test	80% correct on CAT naming test					1:1	40
480	56046	2015-06-12	7	assessment	assessment					1:1	60
481	56046	2015-06-15	7	assessment	assessment					1:1	60
482	56046	2015-06-15	3	saying functional phrases/writing name	saying functional phrases	writing name				1:1	60
483	56046	2015-06-16	3	saying functional phrases/writing name	saying functional phrases	writing name				1:1	60
484	56046	2015-06-17	3	saying functional phrases/writing name	saying functional phrases	writing name				1:1	60
485	56046	2015-06-18	7	saying functional phrases/writing name	saying functional phrases	writing name				1:1	60
486	56046	2015-06-19	7	saying functional phrases/writing name	saying functional phrases	writing name				1:1	60
487	56046	2015-06-21	3	saying functional phrases/writing name	saying functional phrases	writing name				1:1	60
488	56046	2015-06-24	3	saying functional phrases/writing name	saying functional phrases	writing name				1:1	60
489	56046	2015-06-24	7	saying functional phrases/writing name	saying functional phrases	writing name				1:1	60
490	56046	2015-06-25	4	saying functional phrases/writing name	saying functional phrases	writing name				1:1	60
491	56046	2015-06-26	7	saying functional phrases/writing name	saying functional phrases	writing name				1:1	60
492	56046	2015-07-01	3	speaking and writing short phrases and reading comprehension	speaking	writing short phrases	reading comprehension			1:1	60
493	56046	2015-07-03	3	speaking and writing short phrases and reading comprehension	speaking	writing short phrases	reading comprehension			1:1	60
494	56046	2015-07-03	3	speaking and writing short phrases and reading comprehension	speaking	writing short phrases	reading comprehension			1:1	60
495	56046	2015-07-06	7	speaking and writing short phrases and reading comprehension	speaking	writing short phrases	reading comprehension			1:1	60
496	56046	2015-07-07	3	speaking and writing short phrases and reading comprehension	speaking	writing short phrases	reading comprehension			1:1	60
497	56046	2015-07-08	3	speaking and writing short phrases and reading comprehension	speaking	writing short phrases	reading comprehension			1:1	60
498	56046	2015-07-10	7	speaking and writing short phrases and reading comprehension	speaking	writing short phrases	reading comprehension			1:1	60
499	56046	2015-07-13	3	speaking and writing short phrases and reading comprehension	speaking	writing short phrases	reading comprehension			1:1	60
500	56046	2015-07-14	7	speaking and writing short phrases and reading comprehension	speaking	writing short phrases	reading comprehension			1:1	60
501	56046	2015-07-15	3	speaking and writing short phrases and reading comprehension	speaking	writing short phrases	reading comprehension			1:1	60
502	56046	2015-07-17	4	speaking and writing short phrases and reading comprehension	speaking	writing short phrases	reading comprehension			1:1	60
503	56046	2015-07-20	7	speaking and writing short phrases and reading comprehension	speaking	writing short phrases	reading comprehension			1:1	60
504	56046	2015-07-21	7	speaking and writing short phrases and reading comprehension	speaking	writing short phrases	reading comprehension			1:1	60
505	56046	2015-07-24	4	speaking and writing short phrases and reading comprehension	speaking	writing short phrases	reading comprehension			1:1	60
506	56046	2015-07-24	7	speaking and writing short phrases and reading comprehension	speaking	writing short phrases	reading comprehension			1:1	60
507	56046	2015-07-27	7	speaking and writing short phrases and reading comprehension	speaking	writing short phrases	reading comprehension			1:1	60
508	56046	2015-07-30	4	speaking and writing short phrases and reading comprehension	speaking	writing short phrases	reading comprehension			1:1	60
509	56046	2015-07-31	7	speaking and writing short phrases and reading comprehension	speaking	writing short phrases	reading comprehension			1:1	60
510	56046	2015-08-07	7	write text messages and to produce longer/more complete verbal sentences	write text messages	to produce longer/more complete verbal sentences				1:1	60
511	56046	2015-08-10	7	write text messages and to produce longer/more complete verbal sentences	write text messages	to produce longer/more complete verbal sentences				1:1	60
512	56046	2015-08-12	7	write text messages and to produce longer/more complete verbal sentences	write text messages	to produce longer/more complete verbal sentences				1:1	60
513	56046	2015-08-13	7	write text messages and to produce longer/more complete verbal sentences	write text messages	to produce longer/more complete verbal sentences				1:1	60
514	56046	2015-09-02	7	write text messages and to produce longer/more complete verbal sentences	write text messages	to produce longer/more complete verbal sentences				1:1	60
515	56046	2015-09-08	7	write text messages and to produce longer/more complete verbal sentences	write text messages	to produce longer/more complete verbal sentences				1:1	60
722	56141	2015-08-04	8	language comprehension	language comprehension					1:1	70
723	56141	2015-08-10	8	review	review					1:1	120
724	56141	2015-08-11	8	support social worker visit	support social worker visit					1:1	135
725	56141	2015-08-21	8	support Social worker visit	support social worker visit					1:1	120
726	56141	2015-08-25	8	handover to a different SLT service as client now moved back from his mother's house to his own home in a different area	handover to a different SLT service as client now moved back from his mother's house to his own home in a different area					1:1	75
727	56141	2015-09-02	8	handover to carer	handover to carer					1:1	90
728	56141	2015-09-15	8	handover to T.I.	handover to T.I.					1:1	70
730	56141	2015-09-16	4	auditory comprehension	auditory comprehension					1:1	90
731	56141	2015-09-17	4	auditory comprehension	auditory comprehension					1:1	60
729	56141	2015-09-22	8	support conversation	support conversation					1:1	100
732	56141	2015-09-25	4	naming objects	naming objects					1:1	50
733	56141	2015-09-28	4	aud comp and object naming	auditory comprehension	object naming				1:1	50
734	56141	2015-09-30	6	assessment and goalsetting	assessment	goal setting				1:1	90
735	56141	2015-10-05	4	semantics and naming objects	semantics	naming objects				1:1	25
736	56141	2015-10-07	6	reading assessment and review current tasks	reading assessment	review current tasks				1:1	65
737	56141	2015-10-09	4	auditory input and naming	auditory input	naming				1:1	45
996	56301	2015-09-21	8	sentence production	sentence production					1:1	40
997	56301	2015-09-28	8	sentence production and story tellling	sentence production	story telling				1:1	60
998	56301	2015-10-05	8	story telling	story telling					1:1	30
999	56301	2015-10-26	8	goal review and storytelling	goal review	story telling				1:1	30
1000	56301	2015-12-15	8	goal review	goal review					1:1	45
985	56305	2015-09-15	5	discuss current situation and arrange appointment	discuss current situation	book appointment				Telephone	5
986	56305	2015-09-17	5	assessment goalsetting and advice	assessment	goal setting	advice			1:1	60
987	56305	2015-09-24	5	wordfinding strategies and scenarios	word finding strategies and scenarios					1:1	60
988	56305	2015-11-05	5	practicing wordfinding strategies/discussion of difficult scenarios	practising word finding strategies	discussion of difficult scenarios				1:1	60
989	56305	2015-11-26	5	discussion of goals and ability to commit to therapy; reinforce strategies; using telephone	discussion of goals and ability to commit to therapy	reinforce strategies				1:1	40
715	56318	2015-09-29	5	Review	review					1:1	60
716	56318	2015-10-06	5	To be able to say numbers greater than 15 efficiently	to be able to say numbers greater than 15 efficiently					1:1	60
717	56318	2015-10-15	5	Handover to new SLT	handover to new SLT					1:1	45
718	56318	2015-11-04	5	To count aloud to 20; to learn letter-sound correspondences	to count aloud to 20	to learn letter-sound correspondences				1:1	60
719	56318	2015-11-11	5	To count to 20 reliably; to learn adjectives to praise son	to count to 20 reliably	to learn adjectives to praise son				1:1	60
720	56318	2015-11-17	5	To count aloud from 25-30; to establish letter-sound correspondence	to count aloud from 25-30	to establish letter-sound correspondence				1:1	60
721	56318	2015-11-25	5	To count aloud from 25-30; to establish letter-sound correspondence	to count aloud from 25-30	to establish letter-sound correspondence				1:1	60
627	56342	2015-10-15	5	Assessment	assessment					1:1	0
628	56342	2015-10-20	5	Assessment - therapy not offered	assessment - therapy not offered					1:1	0
781	56344	2015-10-20	6	semantic therapy	semantic therapy					1:1	60
780	56344	2015-10-25	6	semantic therapy	semantic therapy					1:1	60
779	56344	2015-11-03	6	semantic therapy	semantic therapy					1:1	60
778	56344	2015-11-10	6	semantic therapy	semantic therapy					1:1	60
655	56346	2015-10-15	6	assessment	assessment					1:1	45
656	56346	2015-12-10	6	assessment	assessment					1:1	45
755	56396	2015-08-26	6	assessment and increasing verbal output	assessment	verbal output				1:1	60
588	56396	2015-08-28	3	Using verbs in sentences	using verbs in sentences					1:1	90
756	56396	2015-09-02	6	increasing verbal output	verbal output					1:1	60
589	56396	2015-09-03	3	using verbs in sentences	using verbs in sentences					1:1	90
757	56396	2015-09-09	6	increasing verbal and written output	verbal output	written output				1:1	60
590	56396	2015-09-10	3	using verbs in sentences	using verbs in sentences					1:1	80
758	56396	2015-09-17	6	workplace visit	workplace visit					Group	120
591	56396	2015-09-18	3	using verbs in sentences	using verbs in sentences					1:1	65
759	56396	2015-09-23	6	workplace visit follow up	workplace visit follow up					1:1	60
592	56396	2015-09-24	3	using verbs in sentences	using verbs in sentences					1:1	60
593	56396	2015-09-25	3	using verbs in sentences	using verbs in sentences					1:1	65
760	56396	2015-10-01	6	written and verbal output	written output	verbal output				1:1	70
594	56396	2015-10-02	3	using verbs in sentences	using verbs in sentences					1:1	65
761	56396	2015-10-07	6	letter and number recognition	letter recognition	number recognition				1:1	90
762	56396	2015-10-14	6	verbal output	verbal output					1:1	75
595	56396	2015-10-16	3	using verbs in sentences	using verbs in sentences					1:1	70
763	56396	2015-10-21	6	return to work strategies	return to work strategies					1:1	70
645	56555	2015-09-22	4	1) To have a conversation without getting stuck on words. 2) To be able to read newspapers and understand them.	to have a conversation without getting stuck on words	to be able to read newspapers and understand them				1:1	55
646	56555	2015-09-30	4	1) To have a conversation without getting stuck on words. 2) To be able to read newspapers and understand them	to have a conversation without getting stuck on words	to be able to read newspapers and understand them				1:1	60
647	56555	2015-10-05	4	1) To have a conversation without getting stuck on words. 2) To be able to read newspapers and understand them	to have a conversation without getting stuck on words	to be able to read newspapers and understand them				1:1	50
648	56555	2015-10-12	4	1) To have a conversation without getting stuck on words. 2) To be able to read newspapers and understand them	to have a conversation without getting stuck on words	to be able to read newspapers and understand them				1:1	60
649	56555	2015-10-14	6	To review progress in therapy	to review progress in therapy					1:1	45
650	56555	2015-10-23	4	1) To be able to write a letter without spelling errors. 2) To find the words in conversation with more ease. 3) To be able to write telephone numbers with more ease.	to be able to write a letter without spelling errors	to find the words in conversation with more ease	to be able to write telephone numbers with more ease			1:1	60
651	56555	2015-11-04	4	1) To be able to write a letter without spelling errors. 2) To find the words in conversation with more ease. 3) To be able to write telephone numbers with more ease.	to be able to write a letter without spelling errors	to find the words in conversation with more ease	to be able to write telephone numbers with more ease			1:1	60
652	56555	2015-11-13	4	1) To be able to write a letter without spelling errors. 2) To find the words in conversation with more ease. 3) To be able to write telephone numbers with more ease.	to be able to write a letter without spelling errors	to find the words in conversation with more ease	to be able to write telephone numbers with more ease			1:1	60
653	56555	2015-11-20	4	1) To be able to write a letter without spelling errors. 2) To find the words in conversation with more ease. 3) To be able to write telephone numbers with more ease.	to be able to write a letter without spelling errors	to find the words in conversation with more ease	to be able to write telephone numbers with more ease			1:1	65
654	56555	2015-12-11	4	1) To be able to write a letter without spelling errors. 2) To find the words in conversation with more ease. 3) To be able to write telephone numbers with more ease.	to be able to write a letter without spelling errors	to find the words in conversation with more ease	to be able to write telephone numbers with more ease			1:1	60
782	56574	2015-10-28	7	Review	review					1:1	60
1132	56575	2015-09-02	6	Therapy	therapy					1:1	60
1133	56575	2015-09-07	6	Therapy	therapy					1:1	60
1134	56575	2015-09-15	6	Therapy	therapy					1:1	60
1135	56575	2015-09-29	6	Therapy	therapy					1:1	60
1136	56575	2015-10-06	6	Therapy	therapy					1:1	60
1137	56575	2015-10-12	6	Therapy and review	therapy	review				1:1	60
1138	56575	2015-10-20	6	Therapy and review	therapy	review				1:1	60
1139	56575	2015-11-03	6	Review	review					1:1	60
620	56753	2015-09-03	6	Improve reading of functional vocab	reading of functional vocab					1:1	60
621	56753	2015-09-09	6	Improve reading of functional vocab	reading of functional vocab					1:1	60
622	56753	2015-09-16	6	Improve reading of functional vocab	reading of functional vocab					1:1	60
623	56753	2015-09-25	6	Use strategies for word retrieval in conversation and improve reading of functional vocab	use strategies for word retrieval in conversation	improve reading of functional vocab				1:1	60
624	56753	2015-10-05	6	Use strategies for word retrieval in conversation and improve reading of functional vocab	use strategies for word retrieval in conversation	improve reading of functional vocab				1:1	60
625	56753	2015-10-12	6	Improve reading of functional vocab	reading of functional vocab					1:1	60
626	56753	2015-10-19	6	Using ipad app for spelling	Using ipad app for spelling					1:1	60
668	56765	2015-09-23	4	No specific goals	no specific goals					1:1	60
669	56765	2015-09-29	4	No specific goals	no specific goals					1:1	60
670	56765	2015-09-30	4	No specific goals	no specific goals					1:1	60
671	56765	2015-10-06	6	To review communication progress	to review communication progress					1:1	60
672	56765	2015-10-07	4	1) To be able to find words in conversation with more ease 2) To improve understanding of more complex and longer information	to be able to find words in conversation with more ease	to improve understanding of more complex and longer information				1:1	60
673	56765	2015-10-08	4	1) To be able to find words in conversation with more ease 2) To improve understanding of more complex and longer information	to be able to find words in conversation with more ease	to improve understanding of more complex and longer information				1:1	60
674	56765	2015-10-14	4	1) To be able to find words in conversation with more ease 2) To improve understanding of more complex and longer information	to be able to find words in conversation with more ease	to improve understanding of more complex and longer information				1:1	60
675	56765	2015-10-16	4	1) To be able to find words in conversation with more ease 2) To improve understanding of more complex and longer information	to be able to find words in conversation with more ease	to improve understanding of more complex and longer information				1:1	60
676	56765	2015-10-20	4	1) To be able to find words in conversation with more ease 2) To improve understanding of more complex and longer information	to be able to find words in conversation with more ease	to improve understanding of more complex and longer information				1:1	60
677	56765	2015-10-21	4	1) To be able to find words in conversation with more ease 2) To improve understanding of more complex and longer information	to be able to find words in conversation with more ease	to improve understanding of more complex and longer information				1:1	60
678	56765	2015-10-27	4	1) To be able to find words in conversation with more ease 2) To improve understanding of more complex and longer information	to be able to find words in conversation with more ease	to improve understanding of more complex and longer information				1:1	50
679	56765	2015-10-28	4	1) To be able to find words in conversation with more ease 2) To improve understanding of more complex and longer information	to be able to find words in conversation with more ease	to improve understanding of more complex and longer information				1:1	60
680	56765	2015-11-03	6	To review progress with communication	to review progress with communication					1:1	50
681	56765	2015-11-04	4	1) To be able to find words in conversation with more ease 2) To improve understanding of more complex and longer information	to be able to find words in conversation with more ease	to improve understanding of more complex and longer information				1:1	61
682	56765	2015-11-05	4	1) To be able to find words in conversation with more ease 2) To improve understanding of more complex and longer information	to be able to find words in conversation with more ease	to improve understanding of more complex and longer information				1:1	60
683	56765	2015-11-13	4	1) To be able to find words in conversation with more ease 2) To improve understanding of more complex and longer information	to be able to find words in conversation with more ease	to improve understanding of more complex and longer information				1:1	55
684	56765	2015-11-19	4	1) To be able to find words in conversation with more ease 2) To improve understanding of more complex and longer information	to be able to find words in conversation with more ease	to improve understanding of more complex and longer information				1:1	60
685	56765	2015-11-24	4	1) To be able to find words in conversation with more ease 2) To improve understanding of more complex and longer information	to be able to find words in conversation with more ease	to improve understanding of more complex and longer information				1:1	60
686	56765	2015-12-10	4	1) To be able to find words in conversation with more ease 2) To improve understanding of more complex and longer information	to be able to find words in conversation with more ease	to improve understanding of more complex and longer information				1:1	60
687	56765	2015-12-17	4	1) To be able to find words in conversation with more ease 2) To improve understanding of more complex and longer information	to be able to find words in conversation with more ease	to improve understanding of more complex and longer information				1:1	60
688	56765	2015-12-18	4	1) To be able to find words in conversation with more ease 2) To improve understanding of more complex and longer information	to be able to find words in conversation with more ease	to improve understanding of more complex and longer information				1:1	60
657	56803	2015-09-14	8	assessment	assessment					1:1	60
658	56803	2015-10-05	8	assessment	assessment					1:1	45
659	56803	2015-10-06	4	assessment	assessment					1:1	45
660	56803	2015-10-21	4	communication	communication					Group	60
661	56803	2015-10-26	8	aphasia therapy	aphasia therapy					1:1	45
662	56803	2015-11-02	8	aphasia therapy	aphasia therapy					1:1	45
663	56803	2015-11-04	4	communication group	communication group					Group	60
664	56803	2015-11-09	8	aphasia therapy	aphasia therapy					1:1	45
665	56803	2015-11-18	4	communication group	communication group					Group	60
666	56803	2015-12-02	4	communication group	communication group					Group	60
667	56803	2015-12-07	8	aphasia therapy	aphasia therapy					1:1	45
2429	57028	2015-11-02	7	informal assessment of communication concerns	communication concerns					1:1	60
2430	57028	2015-11-09	7	establish situations where communication is difficult	establish situations where communication is difficult					1:1	60
2431	57028	2015-11-17	7	wordfinding assessment	wordfinding assessment					1:1	60
2432	57028	2015-11-24	7	wordfinding assessment	wordfinding assessment					1:1	60
2433	57028	2015-12-14	7	wordfinding assessment and therapy	word finding assessment	word finding therapy				1:1	60
2434	57028	2016-01-04	7	wordfinding therapy	wordfinding therapy					1:1	60
2435	57028	2016-01-11	7	wordfinding therapy	wordfinding therapy					1:1	60
2436	57028	2016-01-18	7	wordfinding therapy	wordfinding therapy					1:1	60
1169	57044	2015-08-12	8	assessment	assessment					1:1	60
1170	57044	2015-08-13	8	assessment	assessment					1:1	60
1171	57044	2015-08-14	3	phonological output therapy/spoken and written sentence construction/advice and compensatory strategies for reading/support for wife	phonological output therapy	spoken sentence construction	written sentence construction	advice	compensatory strategies for reading	1:1	60
1172	57044	2015-08-17	3	phonological output therapy/spoken and written sentence construction/advice and compensatory strategies for reading/support for wife	phonological output therapy	spoken sentence construction	written sentence construction	advice	compensatory strategies for reading	1:1	60
1173	57044	2015-08-19	8	phonological output therapy/spoken and written sentence construction/advice and compensatory strategies for reading/support for wife	phonological output therapy	spoken sentence construction	written sentence construction	advice	compensatory strategies for reading	1:1	60
1174	57044	2015-08-19	3	phonological output therapy/spoken and written sentence construction/advice and compensatory strategies for reading/support for wife	phonological output therapy	spoken sentence construction	written sentence construction	advice	compensatory strategies for reading	1:1	60
1175	57044	2015-08-24	8	phonological output therapy/spoken and written sentence construction/advice and compensatory strategies for reading/support for wife	phonological output therapy	spoken sentence construction	written sentence construction	advice	compensatory strategies for reading	1:1	60
1176	57044	2015-08-25	3	phonological output therapy/spoken and written sentence construction/advice and compensatory strategies for reading/support for wife	phonological output therapy	spoken sentence construction	written sentence construction	advice	compensatory strategies for reading	1:1	60
1177	57044	2015-08-26	3	phonological output therapy/spoken and written sentence construction/advice and compensatory strategies for reading/support for wife	phonological output therapy	spoken sentence construction	written sentence construction	advice	compensatory strategies for reading	1:1	60
1178	57044	2015-08-28	3	phonological output therapy/spoken and written sentence construction/advice and compensatory strategies for reading/support for wife	phonological output therapy	spoken sentence construction	written sentence construction	advice	compensatory strategies for reading	1:1	60
1179	57044	2015-09-01	8	phonological output therapy/spoken and written sentence construction/advice and compensatory strategies for reading/support for wife	phonological output therapy	spoken sentence construction	written sentence construction	advice	compensatory strategies for reading	1:1	60
1180	57044	2015-09-02	8	phonological output therapy/spoken and written sentence construction/advice and compensatory strategies for reading/support for wife	phonological output therapy	spoken sentence construction	written sentence construction	advice	compensatory strategies for reading	1:1	60
1181	57044	2015-09-04	3	phonological output therapy/spoken and written sentence construction/advice and compensatory strategies for reading/support for wife	phonological output therapy	spoken sentence construction	written sentence construction	advice	compensatory strategies for reading	1:1	60
1182	57044	2015-09-07	3	phonological output therapy/spoken and written sentence construction/advice and compensatory strategies for reading/support for wife	phonological output therapy	spoken sentence construction	written sentence construction	advice	compensatory strategies for reading	1:1	60
1183	57044	2015-09-08	3	phonological output therapy/spoken and written sentence construction/advice and compensatory strategies for reading/support for wife	phonological output therapy	spoken sentence construction	written sentence construction	advice	compensatory strategies for reading	1:1	60
1184	57044	2015-09-09	8	phonological output therapy/spoken and written sentence construction/advice and compensatory strategies for reading/support for wife	phonological output therapy	spoken sentence construction	written sentence construction	advice	compensatory strategies for reading	1:1	60
1185	57044	2015-09-09	8	phonological output therapy/spoken and written sentence construction/advice and compensatory strategies for reading/support for wife	phonological output therapy	spoken sentence construction	written sentence construction	advice	compensatory strategies for reading	1:1	60
1186	57044	2015-09-10	8	phonological output therapy/spoken and written sentence construction/advice and compensatory strategies for reading/support for wife	phonological output therapy	spoken sentence construction	written sentence construction	advice	compensatory strategies for reading	1:1	60
1187	57044	2015-09-11	3	phonological output therapy/spoken and written sentence construction/advice and compensatory strategies for reading/support for wife	phonological output therapy	spoken sentence construction	written sentence construction	advice	compensatory strategies for reading	1:1	60
1188	57044	2015-09-14	3	phonological output therapy/spoken and written sentence construction/advice and compensatory strategies for reading/support for wife	phonological output therapy	spoken sentence construction	written sentence construction	advice	compensatory strategies for reading	1:1	60
1189	57044	2015-09-14	8	phonological output therapy/spoken and written sentence construction/advice and compensatory strategies for reading/support for wife	phonological output therapy	spoken sentence construction	written sentence construction	advice	compensatory strategies for reading	1:1	60
1190	57044	2015-09-15	3	phonological output therapy/spoken and written sentence construction/advice and compensatory strategies for reading/support for wife	phonological output therapy	spoken sentence construction	written sentence construction	advice	compensatory strategies for reading	1:1	60
1191	57044	2015-09-16	8	phonological output therapy/spoken and written sentence construction/advice and compensatory strategies for reading/support for wife	phonological output therapy	spoken sentence construction	written sentence construction	advice	compensatory strategies for reading	1:1	60
1192	57044	2015-09-17	3	phonological output therapy/spoken and written sentence construction/advice and compensatory strategies for reading/support for wife	phonological output therapy	spoken sentence construction	written sentence construction	advice	compensatory strategies for reading	1:1	60
1193	57044	2015-09-18	3	phonological output therapy/spoken and written sentence construction/advice and compensatory strategies for reading/support for wife	phonological output therapy	spoken sentence construction	written sentence construction	advice	compensatory strategies for reading	1:1	60
1194	57044	2015-09-21	3	phonological output therapy/spoken and written sentence construction/advice and compensatory strategies for reading/support for wife	phonological output therapy	spoken sentence construction	written sentence construction	advice	compensatory strategies for reading	1:1	90
1195	57044	2015-09-21	3	phonological output therapy/spoken and written sentence construction/advice and compensatory strategies for reading/support for wife	phonological output therapy	spoken sentence construction	written sentence construction	advice	compensatory strategies for reading	1:1	60
1196	57044	2015-09-24	8	phonological output therapy/spoken and written sentence construction/advice and compensatory strategies for reading/support for wife	phonological output therapy	spoken sentence construction	written sentence construction	advice	compensatory strategies for reading	1:1	60
1197	57044	2015-09-25	3	phonological output therapy/spoken and written sentence construction/advice and compensatory strategies for reading/support for wife	phonological output therapy	spoken sentence construction	written sentence construction	advice	compensatory strategies for reading	1:1	60
1198	57044	2015-09-28	8	phonological output therapy/spoken and written sentence construction/advice and compensatory strategies for reading/support for wife	phonological output therapy	spoken sentence construction	written sentence construction	advice	compensatory strategies for reading	1:1	60
1199	57044	2015-09-29	3	phonological output therapy/spoken and written sentence construction/advice and compensatory strategies for reading/support for wife	phonological output therapy	spoken sentence construction	written sentence construction	advice	compensatory strategies for reading	1:1	60
1200	57044	2015-10-01	3	phonological output therapy/spoken and written sentence construction/advice and compensatory strategies for reading/support for wife	phonological output therapy	spoken sentence construction	written sentence construction	advice	compensatory strategies for reading	1:1	60
1201	57044	2015-10-02	3	phonological output therapy/spoken and written sentence construction/advice and compensatory strategies for reading/support for wife	phonological output therapy	spoken sentence construction	written sentence construction	advice	compensatory strategies for reading	1:1	60
1202	57044	2015-10-05	3	phonological output therapy/spoken and written sentence construction/advice and compensatory strategies for reading/support for wife	phonological output therapy	spoken sentence construction	written sentence construction	advice	compensatory strategies for reading	1:1	60
1203	57044	2015-10-06	7	phonological output therapy/spoken and written sentence construction/advice and compensatory strategies for reading/support for wife	phonological output therapy	spoken sentence construction	written sentence construction	advice	compensatory strategies for reading	1:1	60
1204	57044	2015-10-09	3	phonological output therapy/spoken and written sentence construction/advice and compensatory strategies for reading/support for wife	phonological output therapy	spoken sentence construction	written sentence construction	advice	compensatory strategies for reading	1:1	60
1205	57044	2015-10-12	3	phonological output therapy/spoken and written sentence construction/advice and compensatory strategies for reading/support for wife	phonological output therapy	spoken sentence construction	written sentence construction	advice	compensatory strategies for reading	1:1	60
1206	57044	2015-10-13	7	functional and compensatory strategies for word-finding and reading/writing	functional and compensatory strategies for word-finding	reading	writing			1:1	60
1207	57044	2015-10-20	7	functional and compensatory strategies for word-finding and reading/writing	functional and compensatory strategies for word-finding	reading	writing			1:1	60
1208	57044	2015-10-23	3	functional and compensatory strategies for word-finding and reading/writing	functional and compensatory strategies for word-finding	reading	writing			1:1	60
1209	57044	2015-10-29	7	functional and compensatory strategies for word-finding and reading/writing	functional and compensatory strategies for word-finding	reading	writing			1:1	60
704	57142	2015-10-28	7	review communication & semantics	review communication	semantics				1:1	45
705	57142	2015-11-25	7	semantics	semantics					1:1	75
1946	57191	2015-07-27	7	to read and understand short SVOA phrases	to read and understand short SVOA phrases					1:1	60
1947	57191	2015-08-03	7	to read and understand short SVOA phrases	to read and understand short SVOA phrases					1:1	60
1948	57191	2015-08-10	7	to read and understand short SVOA phrases	to read and understand short SVOA phrases					1:1	60
1949	57191	2015-08-17	7	to read and understand short SVOA phrases	to read and understand short SVOA phrases					1:1	60
1950	57191	2015-08-24	7	to read and understand short SVOA phrases	to read and understand short SVOA phrases					1:1	60
1951	57191	2015-09-07	7	to read and understand short SVOA phrases	to read and understand short SVOA phrases					1:1	60
1952	57191	2015-09-14	7	to read and understand sports headlines in paper	to read and understand sports headlines in paper					1:1	60
1953	57191	2015-09-29	7	to read and understand sports headlines in paper	to read and understand sports headlines in paper					1:1	60
1954	57191	2015-10-05	7	to read and understand sports headlines in paper	to read and understand sports headlines in paper					1:1	60
1955	57191	2015-10-19	7	to read and understand sports headlines in paper	to read and understand sports headlines in paper					1:1	60
1956	57191	2015-10-26	7	to read and understand sports headlines in paper	to read and understand sports headlines in paper					1:1	60
1957	57191	2015-11-02	7	to read and understand sports headlines in paper	to read and understand sports headlines in paper					1:1	60
1958	57191	2015-11-09	7	to read and understand sports headlines in paper	to read and understand sports headlines in paper					1:1	60
795	57321	2015-10-30	6	naming and number work	naming	number work				1:1	60
796	57321	2015-11-03	3	conversation practice	conversation practice					1:1	45
2134	57340	2015-10-17	6	Wordfinding and naming	word finding/naming					1:1	50
2135	57340	2015-10-19	5	wordfinding and naming	word finding/naming					1:1	50
2138	57340	2015-10-21	5	wordfinding and naming	word finding/naming					1:1	50
2136	57340	2015-10-24	6	wordfinding and naming	word finding/naming					1:1	50
2137	57340	2015-10-26	5	wordfinding and naming	word finding/naming					1:1	50
2139	57340	2015-11-07	5	wordfinding and naming	word finding/naming					1:1	50
2140	57340	2015-11-09	5	wordfinding and naming	word finding/naming					1:1	40
2141	57340	2015-11-09	5	wordfinding and naming	word finding/naming					1:1	40
2142	57340	2015-11-16	5	wordfinding and naming	word finding/naming					1:1	50
2143	57340	2015-11-23	5	wordfinding and naming	word finding/naming					1:1	40
2144	57340	2015-12-05	5	wordfinding and naming	word finding/naming					1:1	40
2145	57340	2015-12-07	5	wordfinding and naming	word finding/naming					1:1	40
1038	57477	2015-10-22	7	SVO construction 50% without cues	SVO construction 50% without cues					1:1	35
1039	57477	2015-10-29	7	as above	SVO construction 50% without cues					1:1	30
1040	57477	2015-11-05	7	as above	SVO construction 50% without cues					1:1	30
1041	57477	2015-11-12	7	as above	SVO construction 50% without cues					1:1	30
1042	57477	2015-11-19	7	as above	SVO construction 50% without cues					1:1	45
1043	57477	2015-11-26	7	as above	SVO construction 50% without cues					1:1	30
1044	57477	2015-12-03	7	as above	SVO construction 50% without cues					1:1	30
859	57520	2015-11-03	3	conversation support	conversation support					1:1	60
860	57520	2015-11-10	3	conversation support	conversation support					1:1	60
861	57520	2015-11-16	8	establish future input	establish future input					Group	60
862	57520	2015-11-17	3	conversation support	conversation support					1:1	60
863	57520	2015-11-24	8	auditory comprehension	auditory comprehension					1:1	60
864	57520	2015-11-30	8	form-filling support	form filling support					1:1	60
865	57520	2015-12-03	3	auditory comprehension	auditory comprehension					1:1	50
866	57520	2015-12-10	3	auditory comprehension	auditory comprehension					1:1	50
867	57520	2015-12-14	8	meeting with employer	meeting with employer					Group	60
868	57520	2015-12-23	3	auditory comprehension	auditory comprehension					1:1	60
869	57520	2016-01-05	8	vocational support	vocational support					1:1	60
1001	57712	2015-10-14	8	assessment and goalsetting	assessment	goal setting				1:1	60
1002	57712	2015-10-21	8	semantics	semantics					1:1	50
1003	57712	2015-11-04	8	semantics	semantics					1:1	50
1004	57712	2015-11-11	8	semantics	semantics					1:1	50
1005	57712	2015-11-18	8	semantics	semantics					1:1	55
1006	57712	2015-12-09	8	semantics	semantics					1:1	45
1007	57712	2015-12-16	8	semantics	semantics					1:1	45
1008	57712	2016-01-06	8	therapy goal review; reassessment; work on word production and phonological output lexicon	output lexicon					1:1	45
1009	57712	2016-01-12	8	work on word production and phonological output lexicon	output lexicon					1:1	30
1353	57723	2015-11-12	7	Phonolgical input	phonological input					1:1	60
1354	57723	2015-11-14	7	Phonological input	phonological input					1:1	60
1355	57723	2015-11-16	8	Phonological input	phonological input					1:1	60
1356	57723	2015-11-18	7	Phnological input	phonological input					1:1	60
1357	57723	2015-11-21	8	Phonological input	phonological input					1:1	60
1358	57723	2015-11-23	7	Phonological input	phonological input					1:1	60
1359	57723	2015-11-25	7	Phonological input	phonological input					1:1	60
1360	57723	2015-11-28	8	Phonological input	phonological input					1:1	60
1361	57723	2016-01-11	7	Phnological input	phonological input					1:1	90
1364	57723	2016-01-25	7	Phonological input	phonological input					1:1	60
1365	57723	2016-01-30	8	Phonological input	phonological input					1:1	60
1366	57723	2016-02-01	7	Phonological input	phonological input					1:1	60
1367	57723	2016-02-06	8	Phonological input	phonological input					1:1	60
1368	57723	2016-02-08	7	Phonological input	phonological input					1:1	60
1362	57723	2016-02-16	8	Phonological input	phonological input					1:1	60
1363	57723	2016-02-23	8	Phonological input	phonological input					1:1	60
885	57858	2015-10-26	7	AAC Provision and practise	AAC provision and practice					1:1	40
886	57858	2015-10-28	3	increase verbal output and supported conversation	verbal output	supported conversation				1:1	35
887	57858	2015-10-30	7	increase verbal output and supported conversation	verbal output	supported conversation				1:1	45
888	57858	2015-11-02	3	increase verbal output	verbal output					1:1	40
889	57858	2015-11-03	7	increase verbal output	verbal output					1:1	45
890	57858	2015-11-05	3	increase verbal output	verbal output					1:1	30
891	57858	2015-11-06	3	increase verbal output	verbal output					1:1	40
892	57858	2015-11-09	3	supported conversation	supported conversation					1:1	30
893	57858	2015-11-13	3	increase verbal output	verbal output					1:1	30
894	57858	2015-11-16	7	increase verbal output	verbal output					1:1	45
895	57858	2015-11-17	7	Update meeting	update meeting					1:1	30
896	57858	2015-11-19	7	increase verbal output	verbal output					1:1	45
897	57858	2015-11-20	7	Provide support and reassurance	provide support and reassurance					1:1	40
898	57858	2015-11-25	3	supported conversation	supported conversation					1:1	30
899	57858	2015-11-27	3	increase verbal output	verbal output					1:1	40
900	57858	2015-11-30	3	Conversation practise	conversation practice					1:1	30
901	57858	2015-12-01	7	Conversation practise	conversation practice					1:1	40
902	57858	2015-12-04	7	Conversation practise	conversation practice					1:1	30
903	57858	2015-12-07	3	Conversation practise	conversation practice					1:1	30
904	57858	2015-12-09	3	Conversation practise	conversation practice					1:1	40
905	57858	2015-12-11	7	Increase verbal output	verbal output					1:1	35
906	57858	2015-12-15	7	Conversation practise	conversation practice					1:1	30
1784	57933	2015-10-29	3	auditory comprehension at paragraph level, spelling - anagrams 4 letters, reading at sentence level, semantic categorisation of concrete items, supported conversation	auditory comprehension at paragraph level	spelling - anagrams 4 letters	reading at sentence level	semantic categorisation of concrete items	supported conversation	1:1	55
1785	57933	2015-11-02	3	auditory comprehension at paragraph level, spelling - anagrams 4 letters, reading at sentence level, semantic categorisation of concrete items, supported conversation	auditory comprehension at paragraph level	spelling - anagrams 4 letters	reading at sentence level	semantic categorisation of concrete items	supported conversation	1:1	50
1786	57933	2015-11-03	3	auditory comprehension at paragraph level, spelling - anagrams 4 letters, reading at sentence level, semantic categorisation of concrete items, supported conversation	auditory comprehension at paragraph level	spelling - anagrams 4 letters	reading at sentence level	semantic categorisation of concrete items	supported conversation	1:1	50
1787	57933	2015-11-05	3	auditory comprehension at paragraph level, spelling - anagrams 4 letters, reading at sentence level, semantic categorisation of concrete items, supported conversation	auditory comprehension at paragraph level	spelling - anagrams 4 letters	reading at sentence level	semantic categorisation of concrete items	supported conversation	1:1	50
1788	57933	2015-11-09	7	communication r/v of above	communication review					1:1	50
1789	57933	2015-11-10	3	auditory comprehension at paragraph level, spelling - anagrams 4 letters, reading at sentence level, semantic categorisation of concrete items, supported conversation	auditory comprehension at paragraph level	spelling - anagrams 4 letters	reading at sentence level	semantic categorisation of concrete items	supported conversation	1:1	50
1790	57933	2015-11-11	3	auditory comprehension at paragraph level, spelling - anagrams 4 letters, reading at sentence level, semantic categorisation of concrete items, supported conversation	auditory comprehension at paragraph level	spelling - anagrams 4 letters	reading at sentence level	semantic categorisation of concrete items	supported conversation	1:1	50
1791	57933	2015-12-02	7	review and using communication book during conversation	review	using communication book during conversation				1:1	40
1792	57933	2015-12-16	7	AAC trial - Grid 2 ipad	AAC trial - Grid 2 ipad					1:1	40
848	58116	2015-11-20	4	conversation group	conversation group					Group	120
849	58116	2015-11-25	6	SLT review	SLT review					1:1	45
850	58116	2016-01-06	6	SLT review	SLT review					1:1	45
870	58125	2015-11-26	5	Review	review					Telephone	15
871	58125	2016-01-12	5	Review	review					1:1	45
1131	58273	2015-12-17	6	Functional Therapy	functional therapy					1:1	90
1217	58520	2016-01-18	6	Conversation Group, writing and total communication	conversation group	writing	total communication			Group	60
1218	58520	2016-01-25	6	Conversation Group, writing and total communication	conversation group	writing	total communication			Group	60
1219	58520	2016-02-01	6	Conversation Group, writing and total communication	conversation group	writing	total communication			Group	60
1220	58520	2016-02-08	6	Conversation Group, writing and total communication	conversation group	writing	total communication			Group	60
1221	58520	2016-02-15	6	Conversation Group, writing and total communication	conversation group	writing	total communication			Group	60
1222	58520	2016-02-22	6	Conversation Group, writing and total communication	conversation group	writing	total communication			Group	60
844	58521	2015-11-11	6	phonological cueing	phonological cueing					1:1	45
845	58521	2015-12-02	6	phonological cueing	phonological cueing					1:1	45
846	58521	2015-12-16	6	phonological cueing	phonological cueing					1:1	45
847	58521	2016-01-20	6	phonological cueing	phonological cueing					1:1	45
907	58529	2015-12-09	6	conversation	conversation					Group	90
908	58529	2015-12-16	6	conversation	conversation					Group	90
1010	58533	2015-12-12	6	conversation group	conversation group					Group	90
1011	58533	2015-12-19	6	conversation group	conversation group					Group	90
1012	58533	2016-01-09	6	conversation group	conversation group					Group	90
1013	58533	2016-01-16	6	conversation group	conversation group					Group	90
1014	58533	2016-01-23	6	conversation group	conversation group					Group	90
1015	58533	2016-01-30	6	conversation group	conversation group					Group	90
1019	58996	2016-03-15	1		no goal recorded						0
1054	59003	2016-02-05	6	Communication review	communication review					1:1	60
1053	59003	2016-02-09	6	Establishing goals for group therapy	establishing goals for group therapy					1:1	60
1052	59003	2016-02-16	6	To improve word finding	word finding					1:1	60
1051	59003	2016-02-18	6	word finding and confidence in talking in group setting.	word finding	to improve confidence in talking in group setting				Group	120
1050	59003	2016-02-25	6	word finding and confidence in talking in group setting.	word finding	to improve confidence in talking in group setting				Group	120
1049	59003	2016-03-03	6	word finding and confidence in talking in group setting.	word finding	to improve confidence in talking in group setting				Group	120
1048	59003	2016-03-10	8	To improve word finding and confidence in talking in group setting.	word finding	to improve confidence in talking in group setting				Group	120
1045	59023	2016-01-21	3	To use app on iPad	to use app on iPad					1:1	60
1046	59023	2016-01-26	3	To use app in iPad	to use app on iPad					1:1	60
1047	59023	2016-02-04	3	To use app in iPad	to use app on iPad					1:1	75
1066	59105	2015-12-02	5	Will be able to spontaneously name 10 items of functional vocabulary	to spontaneously name 10 items of functional vocabulary					Group	30
1067	59105	2015-12-04	7	as above	to spontaneously name 10 items of functional vocabulary					1:1	30
1068	59105	2015-12-07	5	as above	to spontaneously name 10 items of functional vocabulary					1:1	30
1069	59105	2015-12-09	5	as above	to spontaneously name 10 items of functional vocabulary					Group	30
1070	59105	2015-12-10	7	as above	to spontaneously name 10 items of functional vocabulary					1:1	30
1071	59105	2015-12-11	5	as above	to spontaneously name 10 items of functional vocabulary					1:1	30
1072	59105	2015-12-15	5	as above	to spontaneously name 10 items of functional vocabulary					1:1	30
1073	59105	2015-12-17	7	as above	to spontaneously name 10 items of functional vocabulary					1:1	30
1074	59105	2015-12-18	5	as above	to spontaneously name 10 items of functional vocabulary					1:1	30
1075	59105	2015-12-22	5	as above	to spontaneously name 10 items of functional vocabulary					1:1	30
1076	59105	2015-12-24	6	as above	to spontaneously name 10 items of functional vocabulary					1:1	30
1077	59105	2015-12-29	5	as above	to spontaneously name 10 items of functional vocabulary					1:1	30
1078	59105	2015-12-31	6	as above	to spontaneously name 10 items of functional vocabulary					1:1	30
1079	59105	2016-01-05	5	as above	to spontaneously name 10 items of functional vocabulary					1:1	30
1080	59105	2016-01-06	5	as above	to spontaneously name 10 items of functional vocabulary					1:1	30
1081	59105	2016-01-07	7	as above	to spontaneously name 10 items of functional vocabulary					1:1	30
1082	59105	2016-01-11	5	Increase in spontaneous output	spontaneous output					1:1	30
1083	59105	2016-01-12	5	as above	spontaneous output					1:1	30
1084	59105	2016-01-13	5	as above	spontaneous output					1:1	30
1085	59105	2016-01-15	5	as above	spontaneous output					1:1	30
1086	59105	2016-01-18	5	as above	spontaneous output					1:1	30
1087	59105	2016-01-19	5	as above	spontaneous output					1:1	30
1088	59105	2016-01-21	5	as above	spontaneous output					1:1	30
1089	59105	2016-01-27	5	as above	spontaneous output					1:1	30
1090	59105	2016-02-15	6	support to patient and family at home	support to patient and family at home					1:1	45
1281	59138	2016-02-08	5	Assessment	assessment					1:1	60
1282	59138	2016-02-15	5	Assessment	assessment					1:1	60
1283	59138	2016-02-23	5	Improve fluency of expresive language	improve fluency of expresive language					1:1	40
1284	59138	2016-03-01	5	Improve fluency of expresive language	improve fluency of expresive language					1:1	50
1285	59138	2016-03-08	5	Improve fluency of expresive language	improve fluency of expresive language					1:1	50
1286	59138	2016-03-15	5	Improve fluency of expresive language	improve fluency of expresive language					1:1	50
1287	59138	2016-03-23	5	Improve fluency of expresive language	improve fluency of expresive language					1:1	50
1288	59138	2016-04-05	5	Improve fluency of expresive language	improve fluency of expresive language					1:1	40
1452	59322	2016-01-21	7	AAC exploration	AAC exploration					1:1	45
1453	59322	2016-03-18	7	AAC provision	AAC provision					1:1	45
1454	59322	2016-04-15	3	AAC provision	AAC provision					1:1	45
1455	59323	2016-01-11	6	Conversation practise	conversation practice					Group	60
1456	59323	2016-01-18	6	Conversation Practise	conversation practice					Group	60
1457	59323	2016-01-25	6	Counselling	counselling					1:1	45
1458	59323	2016-02-01	6	Conversation practise	conversation practice					Group	60
1459	59323	2016-02-05	6	Counselling	counselling					1:1	45
1460	59323	2016-02-08	6	Conversation practise	conversation practice					Group	60
1461	59323	2016-02-15	6	Conversation practise	conversation practice					Group	60
1462	59323	2016-02-25	6	Conversation practise	conversation practice					Group	60
1463	59323	2016-03-01	6	Conversation practise	conversation practice					Group	60
1464	59323	2016-03-14	6	Conversation practise	conversation practice					Group	60
1465	59323	2016-03-21	6	Conversation practise	conversation practice					Group	60
1476	59436	2016-01-19	3	Phonological therapy	phonological therapy					1:1	30
1477	59436	2016-01-22	6	Phonologcial Therapy	phonologcial therapy					1:1	30
1478	59436	2016-01-25	6	Conversation Practise	conversation practice					Group	60
1479	59436	2016-01-29	6	Phonological Therapy	phonological therapy					1:1	30
1480	59436	2016-02-05	6	Phonological Therapy	phonological therapy					1:1	30
1481	59436	2016-02-19	6	Phological Therapy	phonological therapy					1:1	30
1482	59436	2016-02-22	6	Conversation Practise	conversation practice					Group	60
1483	59436	2016-02-23	3	Phonological Therapy	phonological therapy					1:1	30
1484	59436	2016-02-26	6	Phonological Therapy	phonological therapy					1:1	30
1485	59436	2016-02-29	6	Conversation Practise	conversation practice					Group	60
1486	59436	2016-03-01	3	Phonological Therapy	phonological therapy					1:1	30
1487	59436	2016-03-04	6	Phonological Therapy	phonological therapy					1:1	30
1488	59436	2016-03-10	3	Phonological Therapy	phonological therapy					1:1	30
1489	59436	2016-03-11	6	Phonological therapy	phonological therapy					1:1	30
1490	59436	2016-03-14	3	Conversation Practise	conversation practice					Group	60
1491	59436	2016-03-15	3	Phonological Therapy	phonological therapy					1:1	30
1492	59436	2016-03-18	6	Phonological Therapy	phonological therapy					1:1	30
1493	59436	2016-03-21	6	Conversation Practise	conversation practice					Group	60
1494	59436	2016-04-04	6	Conversation Practise	conversation practice					Group	60
1495	59436	2016-04-05	3	Phonological Therapy	phonological therapy					1:1	30
1496	59436	2016-04-08	6	Review of Goals	review of goals					1:1	40
1497	59436	2016-04-11	6	Conversation practise	conversation practice					Group	45
1498	59436	2016-04-12	3	Conversation Practise	conversation practice					1:1	30
1499	59436	2016-04-15	6	Assessment	assessment					1:1	45
1210	59438	2016-01-12	6	Assess Reading	assess reading					1:1	45
1211	59438	2016-01-19	6	Improve Reading and Word finding	reading	word finding				1:1	45
1212	59438	2016-02-02	6	Improve reading	reading					1:1	45
1213	59438	2016-02-16	6	Supported conversation	supported conversation					1:1	45
1214	59438	2016-03-01	6	Improve Reading	reading					1:1	45
1215	59438	2016-03-08	6	Improve reading	reading					1:1	45
1216	59438	2016-03-22	6	Support	support					1:1	45
1610	59468	2016-01-29	3	money/ Y,N, phone use	money	Y/N	phone use			1:1	40
1611	59468	2016-01-30	3	phone, money	phone	money				1:1	35
1612	59468	2016-02-04	3	self monitoring	self monitoring					1:1	30
1613	59468	2016-02-05	3	money, messages, listening	money	messages	listening			1:1	40
1614	59468	2016-02-06	3	money calculation	money	calculation				1:1	15
1615	59468	2016-02-07	3	money calculation	money	calculation				1:1	15
1616	59468	2016-02-14	3	comprehension	comprehension					1:1	15
1617	59468	2016-02-16	3	calculation	calculation					1:1	15
1618	59468	2016-02-18	3	conversation	conversation					1:1	15
1619	59468	2016-02-21	3	shopping	shopping					1:1	30
1620	59468	2016-02-22	3	calculation	calculation					1:1	50
1933	59509	2016-01-27	5	communication review	communication review					1:1	0
1934	59509	2016-02-01	8	assessment	assessment					1:1	0
1935	59509	2016-02-08	8	therapy, spelling, semantic links	spelling	semantic links				1:1	0
1936	59509	2016-02-22	8	therapy - semantic links, alphabet board, script therapy	semantic links	alphabet board	script therapy			1:1	0
1937	59509	2016-02-29	8	script therapy	script therapy					1:1	0
1938	59509	2016-03-07	8	group script therapy	script therapy					Group	90
1939	59509	2016-03-14	8	sentence production	sentence production					1:1	0
1940	59509	2016-03-21	8	sentence production and self cueing	sentence production					1:1	0
1941	59509	2016-04-11	8	review	review					1:1	0
1223	60818	2016-01-11	5	assessment and goal setting	assessment	goal setting				1:1	60
1224	60818	2016-01-12	7	assessment and goal setting	assessment	goal setting				1:1	60
1225	60818	2016-01-25	5	word-finding impairment-based activities and strategies for fluent aphasia	word-finding impairment-based activities	strategies for fluent aphasia				1:1	60
1226	60818	2016-01-29	6	word-finding impairment-based activities and strategies for fluent aphasia	word-finding impairment-based activities	strategies for fluent aphasia				1:1	60
1227	60818	2016-02-02	6	word-finding impairment-based activities and strategies for fluent aphasia	word-finding impairment-based activities	strategies for fluent aphasia				1:1	60
1228	60818	2016-02-03	3	word-finding impairment-based activities and strategies for fluent aphasia	word-finding impairment-based activities	strategies for fluent aphasia				1:1	60
1229	60818	2016-02-09	6	word-finding impairment-based activities and strategies for fluent aphasia	word-finding impairment-based activities	strategies for fluent aphasia				1:1	60
1230	60818	2016-02-10	3	word-finding impairment-based activities and strategies for fluent aphasia	word-finding impairment-based activities	strategies for fluent aphasia				1:1	60
1231	60818	2016-02-18	3	word-finding impairment-based activities and strategies for fluent aphasia	word-finding impairment-based activities	strategies for fluent aphasia				1:1	60
1232	60818	2016-02-19	7	word-finding impairment-based activities and strategies for fluent aphasia	word-finding impairment-based activities	strategies for fluent aphasia				1:1	70
1233	60818	2016-02-26	7	word-finding impairment-based activities and strategies for fluent aphasia	word-finding impairment-based activities	strategies for fluent aphasia				1:1	70
1234	60818	2016-03-01	7	discharge visit from community stroke team	discharge visit from community stroke team					1:1	60
1913	60819	2016-02-24	5	word finding strategies, spelling exercises	word finding strategies	spelling exercises				1:1	0
1914	60819	2016-03-09	8	conversation group	conversation group					Group	0
1915	60819	2016-03-23	8	conversation group	conversation group					Group	0
1916	60819	2016-03-30	8	conversation group	conversation group					Group	0
1917	60819	2016-04-13	8	recognising money	recognising money					1:1	0
2487	60822	2016-03-23	8	conversation group	conversation group					Group	0
2488	60822	2016-03-30	8	conversation group	conversation group					Group	0
2489	60822	2016-05-11	8	communication review	review					1:1	0
1874	60940	2016-04-01	6	Improve word retrieval	word retrieval					1:1	45
1875	60940	2016-04-04	6	Improve word retrieval	word retrieval					1:1	45
1876	60940	2016-04-07	6	Improve word retrieval	word retrieval					1:1	45
1877	60940	2016-04-11	6	Improve word retrieval	word retrieval					1:1	45
1878	60940	2016-04-22	6	Improve word retrieval	word retrieval					1:1	45
1879	60940	2016-04-25	6	Improve word retrieval	word retrieval					1:1	45
1880	60940	2016-04-30	6	Improve word retrieval	word retrieval					1:1	45
1881	60940	2016-05-02	6	Improve word retrieval	word retrieval					1:1	45
1882	60940	2016-05-09	6	Improve word retrieval	word retrieval					1:1	45
1883	60940	2016-05-20	6	Increase phrase length	increase phrase length					1:1	45
1884	60940	2016-05-27	6	Increase phrase length	increase phrase length					1:1	45
1885	60940	2016-06-10	6	Increase phrase length	increase phrase length					1:1	45
1886	60940	2016-06-15	6	Increase phrase length	increase phrase length					1:1	45
1887	60940	2016-06-22	6	Increase phrase length	increase phrase length					1:1	45
1828	60976	2016-01-29	7	improving spoken and written comprehension and naming	spoken comprehension	written comprehension	naming			1:1	60
1827	60976	2016-02-02	7	improving spoken and written comprehension and naming	spoken comprehension	written comprehension	naming			1:1	40
1826	60976	2016-02-05	7	improving spoken and written comprehension and naming	spoken comprehension	written comprehension	naming			1:1	30
1825	60976	2016-02-10	7	improving spoken and written comprehension and naming	spoken comprehension	written comprehension	naming			1:1	60
1824	60976	2016-02-12	7	improving spoken and written comprehension and naming	spoken comprehension	written comprehension	naming			1:1	60
1823	60976	2016-02-17	7	improving spoken and written comprehension and naming	spoken comprehension	written comprehension	naming			1:1	30
1822	60976	2016-02-19	7	improving spoken and written comprehension and naming	spoken comprehension	written comprehension	naming			1:1	60
1821	60976	2016-02-23	7	improving spoken and written comprehension and naming	spoken comprehension	written comprehension	naming			1:1	60
1820	60976	2016-02-23	7	case review	case review					1:1	90
1819	60976	2016-04-15	8	communication review	communication review					1:1	30
1508	60985	2016-05-01	6	conversation	conversation					1:1	60
1509	60985	2016-06-01	6	converation	conversation					1:1	60
1659	60987	2016-06-01	6	clearer speech and word finding	clearer speech	word finding				1:1	60
1660	60987	2016-07-01	6	clearer speech and wordfinding	clearer speech	word finding				1:1	60
1661	60987	2016-07-07	6	clearer speech and wordfinding	clearer speech	word finding				1:1	60
1662	60987	2016-07-14	6	clearer speech and wordfinding	clearer speech	word finding				1:1	60
2421	61056	2016-04-25	5	assessment	assessment					1:1	60
2422	61056	2016-05-03	5	assessment and goalsetting	assessment	goal setting				1:1	60
2423	61056	2016-05-11	5	writing/spelling; discussing community support	writing/spelling	discussing community support				1:1	60
2424	61056	2016-05-18	5	goals/support/discussing discharge	goal setting	support	discussing discharge			1:1	60
2306	61058	2016-03-29	5	reading	reading					1:1	60
2307	61058	2016-04-06	5	reading	reading					1:1	60
2308	61058	2016-04-13	5	reading	reading					1:1	60
2309	61058	2016-04-19	5	reading aloud	reading aloud					1:1	55
2310	61058	2016-05-18	5	reading	reading					1:1	80
2358	61061	2016-03-02	8	semantics	semantics					1:1	60
2359	61061	2016-03-09	8	semantics	semantics					1:1	60
2360	61061	2016-03-16	8	semantics	semantics					1:1	65
2361	61061	2016-04-06	8	semantics	semantics					1:1	60
2362	61061	2016-04-13	8	semantics	semantics					1:1	80
2363	61061	2016-04-20	8	semantics	semantics					1:1	50
2364	61061	2016-04-27	8	semantics	semantics					1:1	60
2365	61061	2016-05-12	8	semantics	semantics					1:1	70
2366	61061	2016-05-18	8	semantics - use of Tactus categories app	categories app					1:1	30
2367	61061	2016-05-23	8	semantics - use of Tactus categories app	categories app					1:1	75
2368	61061	2016-05-25	4	semantics - use of Tactus categories app	categories app					1:1	50
2369	61061	2016-06-01	8	semantics - use of Tactus categories app	categories app					1:1	40
1352	61181	2016-02-12	7	Expressive speech	expressive speech					1:1	60
1500	61196	2016-03-10	7	Assessment + development of compensatory strategies	assessment + development of compensatory strategies					1:1	50
1501	61196	2016-03-17	7	To improve word finding strategies and develop a total communication skills	word finding strategies	develop total communication skills				1:1	50
1502	61196	2016-03-24	7	To develop Total Communication skills	to develop total communication skills					1:1	50
1503	61196	2016-04-21	7	To develop Total Communication skills	to develop total communication skills					1:1	50
1504	61196	2016-04-29	3	To develop Total Communication skills	to develop total communication skills					1:1	60
1505	61196	2016-05-06	3	To use Total Communication to support communication	to use total communication to support communication					1:1	50
1506	61196	2016-05-20	3	To use Total Communication to support communication	to use total communication to support communication					1:1	55
1507	61196	2016-05-27	3	To use Total Communication to support communication	to use total communication to support communication					1:1	60
1621	61220	2016-02-25	6	reading	reading					1:1	60
1622	61220	2016-03-03	6	reading	reading					1:1	60
1623	61220	2016-03-17	6	reading, writing	reading	writing				1:1	60
1624	61220	2016-04-07	6	reading writing	reading	writing				1:1	60
1625	61220	2016-04-14	6	reading writing	reading	writing				1:1	60
1626	61220	2016-04-28	6	naming, read/write	naming	reading	writing			1:1	60
1627	61220	2016-05-05	6	goal setting	goal setting					1:1	60
1628	61220	2016-05-12	6	goal setting and discharge	goal setting	discharge				1:1	60
1667	62166	2016-04-28	5	review	review					1:1	45
1567	62226	2016-06-15	6	Naming and conversation	naming	conversation				1:1	60
1568	62226	2016-06-22	6	Naming and conversation	naming	conversation				1:1	60
1569	62226	2016-06-29	6	Naming and conversation	naming	conversation				1:1	60
1570	62226	2016-07-06	6	Naming and conversation	naming	conversation				1:1	60
1423	62301	2016-03-04	3	sentence completion	sentence completion					1:1	100
1424	62301	2016-03-11	3	sentence completion	sentence completion					1:1	90
1425	62301	2016-03-14	3	naming	naming					1:1	90
1426	62301	2016-03-18	3	sentence completion	sentence completion					1:1	90
1427	62301	2016-03-30	3	naming	naming					1:1	90
1428	62301	2016-04-01	3	naming	naming					1:1	90
1429	62301	2016-04-05	3	naming	naming					1:1	100
1430	62301	2016-04-08	3	naming	naming					1:1	85
1431	62301	2016-04-12	3	writing	writing					1:1	70
1432	62301	2016-04-14	3	naming	naming					1:1	80
1433	62301	2016-04-19	6	review of progress	review of progress					1:1	90
1434	62301	2016-04-19	3	naming	naming					1:1	30
1435	62301	2016-04-26	3	naming	naming					1:1	90
1436	62301	2016-04-28	3	naming	naming					1:1	100
1437	62301	2016-05-03	3	naming	naming					1:1	90
1438	62301	2016-05-05	3	writing	writing					1:1	90
1439	62301	2016-05-10	3	writing	writing					1:1	95
1440	62301	2016-05-12	3	naming	naming					1:1	90
1441	62301	2016-05-17	3	writign	writing					1:1	100
1594	62383	2016-03-24	7	assessment	assessment					1:1	65
1595	62383	2016-03-30	7	assessment	assessment					1:1	90
1596	62383	2016-04-08	7	improve word-finding and fluency of speech	word finding	fluency of speech				1:1	70
1597	62383	2016-04-12	7	improve word-finding and fluency of speech	word finding	fluency of speech				1:1	60
1598	62383	2016-04-25	3	improve word-finding and fluency of speech	word finding	fluency of speech				1:1	60
1599	62383	2016-04-28	3	improve word-finding and fluency of speech	word finding	fluency of speech				1:1	60
1600	62383	2016-05-03	7	improve word-finding and fluency of speech	word finding	fluency of speech				1:1	60
1601	62383	2016-05-16	5	improve word-finding and fluency of speech	word finding	fluency of speech				1:1	70
1602	62383	2016-05-26	5	improve word-finding and fluency of speech	word finding	fluency of speech				1:1	75
2014	62418	2016-05-18	8	To assess the suitability for a VOCA	to assess the suitability for a voice output communication aid					1:1	60
1521	62629	2016-06-15	Don't know	conversation	conversation					1:1	60
1634	62634	2016-06-13	5	assess and goal set	assess	goal set				1:1	60
1678	62697	2016-06-06	7	Review	review					Group	60
1751	62891	2016-05-25	7	Group review	group review					Group	60
1829	62900	2016-05-10	5	assessment of communication; communication support for family	assessment of communication	communication support for family				1:1	60
1830	62900	2016-05-17	5	assessment of communication; communication support for family	assessment of communication	communication support for family				1:1	60
1831	62900	2016-05-24	5	to set goals for occupational therapy and speech therapy.	to set goals for occupational therapy and speech therapy.					1:1	45
1832	62900	2016-06-03	5	to establish baselines for therapy targets	to establish baselines for therapy targets					1:1	60
1833	62900	2016-06-07	5	: to improve understanding of everyday words. To demonstrate laptop comprehension tasks to family.	to improve understanding of everyday words	to demonstrate laptop comprehension tasks to family				1:1	60
1834	62900	2016-06-14	5	To improve understanding of everyday words. To improve spoken production of everyday words. To improve written comprehension of everyday words	to improve understanding of everyday words	to improve spoken production of everyday words	to improve written comprehension of everyday words			1:1	60
1835	62900	2016-06-15	5	To improve spoken production of everyday words	to improve spoken production of everyday words					1:1	60
1836	62900	2016-06-21	5	To improve spoken production of everyday words. To improve written comprehension of everyday words.	to improve spoken production of everyday words	to improve written comprehension of everyday words				1:1	50
1837	62900	2016-06-24	5	To improve spoken production of everyday words	to improve spoken production of everyday words					1:1	45
1838	62900	2016-06-28	5	To improve understanding of everyday words. To improve spoken production of everyday words. To improve written comprehension of everyday words	to improve understanding of everyday words	to improve spoken production of everyday words	to improve written comprehension of everyday words			1:1	60
1839	62900	2016-07-08	5	To improve understanding of everyday words. To improve spoken production of everyday words. To improve written comprehension of everyday words	to improve understanding of everyday words	to improve spoken production of everyday words	to improve written comprehension of everyday words			1:1	60
1840	62900	2016-07-15	5	To improve spoken production of everyday words. To improve written comprehension of everyday words	to improve spoken production of everyday words	to improve written comprehension of everyday words				1:1	50
1842	62900	2016-07-19	5	To improve spoken production of everyday words. To improve written comprehension of everyday words	to improve spoken production of everyday words	to improve written comprehension of everyday words				1:1	50
1841	62900	2016-07-22	5	To improve spoken production of everyday words	to improve spoken production of everyday words					1:1	50
1843	62900	2016-07-29	5	To improve understanding of everyday words. To improve spoken production of everyday words.	to improve understanding of everyday words	to improve spoken production of everyday words				1:1	60
2425	63105	2016-05-03	5	assessment of verbs; naming; semantics	naming	semantics				1:1	60
2426	63105	2016-05-09	5	goalsetting; semantics; community group	community group					1:1	60
2427	63105	2016-05-18	5	functional writing; support	functional writing	support				1:1	60
1691	63796	2016-06-16	6	Assessment	assessment					1:1	60
1692	63796	2016-06-29	6	To use compensatory strategies to facilitate word finding	to use compensatory strategies to facilitate word finding					1:1	60
1693	63796	2016-07-11	6	To improve writing to aid word finding	to improve writing to aid word finding					1:1	50
1694	63796	2016-07-25	6	To use compensatory strategies to facilitate word finding	to use compensatory strategies to facilitate word finding					1:1	70
1695	63796	2016-08-08	6	To use compensatory strategies to facilitate word finding	to use compensatory strategies to facilitate word finding					1:1	65
2319	63924	2016-05-03	5	assessment	assessment					1:1	40
2320	63924	2016-05-11	5	naming and accessing support locally	support locally					1:1	60
2321	63924	2016-05-24	5	naming	naming					1:1	60
2322	63924	2016-07-21	5	rapport building/naming/relaxation	naming	relaxation				1:1	45
2323	63924	2016-07-27	5	psychological support/naming/relaxation	naming	relaxation				1:1	40
2233	64732	2016-05-17	6	Naming and self monitoring	self monitoring					1:1	55
2234	64732	2016-05-26	6	Naming and self monitoring	self monitoring					1:1	55
2235	64732	2016-06-30	6	Discussion of mood and review SALT progress	discussion of mood	review SALT progress				1:1	45
2236	64732	2016-07-07	6	Identifying strategies	Identifying strategies					1:1	50
2237	64732	2016-07-15	6	Identifying strategies	Identifying strategies					1:1	50
2238	64732	2016-08-02	6	To produce intelligible functional phrases	functional phrases					1:1	45
2239	64732	2016-08-09	6	To produce intelligible functional phrases	functional phrases					1:1	45
1847	65514	2016-06-08	7	increase general expressive skills; increase ability to give concise / organised descriptions of everyday items	increase general expressive skills	increase ability to give concise / organised descriptions of everyday items				1:1	40
1846	65514	2016-06-17	7	increase divergent naming skills, circumlocution and identify key attributes of everyday items	increase divergent naming skills	circumlocution	identify key attributes of everyday items			1:1	40
1845	65514	2016-06-24	7	increase divergent naming skills, circumlocution and identify key attributes of everyday items	increase divergent naming skills	circumlocution	identify key attributes of everyday items			1:1	45
1844	65514	2016-07-29	7	communication review; encourage increased participation in conversations with familiar people	communication review	encourage increased participation in conversations with familiar people				1:1	30
